# Supplementary material for: Maternal Factor Dppa3 Activates 2C-Like Genes and Depresses DNA Methylation in Mouse Embryonic Stem Cells
Source: Front Cell Dev Biol. 2022 Jun 3;10:882671. doi: 10.3389/fcell.2022.882671 (PMC9203971; doi:10.3389/fcell.2022.882671)
Supplement: Supplementary file 1 [file Table2.XLSX]

## Sheet: Supplemental table 3 Hypomethyl
#chr	start	end	length	nCG	Dppa3_OE_meanMethy	control_meanMethy	diff.Methy	areaStat	C_context	regionID	region	Gene name	Interpro Description
1	4440501	4440616	116	18	0.317332	0.562797	-0.245465	-93.4698	CG	Target=L1MdF_I:204-276;Class=LINE/L1	repeat
1	4440501	4440616	116	18	0.317332	0.562797	-0.245465	-93.4698	CG	Target=L1MdF_V:289-5586;Class=LINE/L1	repeat
1	5589156	5589215	60	4	0.0107527	0.478819	-0.468066	-18.4436	CG	ENSMUSG00000025905	exon	Oprk1	Kappa opioid receptor||GPCR, rhodopsin-like, 7TM||G protein-coupled receptor, rhodopsin-like||Opioid receptor
1	5820214	5820370	157	15	0.587365	0.764992	-0.177627	-60.1346	CG	Target=L1MdA_II:9-5606;Class=LINE/L1	repeat
1	5820422	5820539	118	13	0.670016	0.831027	-0.161011	-50.4451	CG	Target=L1MdA_II:9-5606;Class=LINE/L1	repeat
1	7121969	7122053	85	6	0.00514539	0.308406	-0.303261	-30.3601	CG	Target=MMERVK9C_I-int:3440-4764;Class=LTR/ERVK	repeat
1	7121969	7122053	85	6	0.00514539	0.308406	-0.303261	-30.3601	CG	ENSMUSG00000051285	intron	Pcmtd1	-||Protein-L-isoaspartate(D-aspartate) O-methyltransferase||S-adenosyl-L-methionine-dependent methyltransferase
1	7843529	7843597	69	9	0.140021	0.560898	-0.420877	-53.4699	CG	Target=L1MdTf_III:191-5586;Class=LINE/L1	repeat
1	10466337	10466504	168	13	0.458376	0.740487	-0.282111	-73.4232	CG	Target=MMERVK10C-int:41-422;Class=LTR/ERVK	repeat
1	10466337	10466504	168	13	0.458376	0.740487	-0.282111	-73.4232	CG	ENSMUSG00000042501	intron	Cpa6	Carboxypeptidase, activation peptide||Peptidase M14, carboxypeptidase A||Metallocarboxypeptidase-like, propeptide||-
1	10535126	10535351	226	19	0.363002	0.606316	-0.243315	-108.6	CG	ENSMUSG00000042501	intron	Cpa6	Carboxypeptidase, activation peptide||Peptidase M14, carboxypeptidase A||Metallocarboxypeptidase-like, propeptide||-
1	10535126	10535351	226	19	0.363002	0.606316	-0.243315	-108.6	CG	Target=L1MdA_IV:209-6648;Class=LINE/L1	repeat
1	11325209	11325279	71	8	0.430841	0.726947	-0.296106	-41.8732	CG	Target=RodERV21-int:2719-3630;Class=LTR/ERV1	repeat
1	13622119	13622203	85	5	0.319006	0.622939	-0.303933	-21.6627	CG	Target=ERVB7_3-LTR_MM:1-408;Class=LTR/ERVK	repeat
1	15312623	15312969	347	35	0.279038	0.50106	-0.222022	-183.851	CG	ENSMUSG00000092083	exon	Kcnb2	Voltage-dependent channel domain superfamily||Potassium channel tetramerisation-type BTB domain||Voltage-gated potassium channel||Potassium channel, voltage dependent, Kv||Ion transport domain||SKP1/BTB/POZ domain superfamily||Potassium channel, voltage dependent, Kv2||BTB/POZ domain||Potassium channel, voltage dependent, Kv2.2
1	16828482	16828581	100	7	0.165956	0.40859	-0.242634	-33.0123	CG	Target=ERVB4_2-LTR_MM:1-553;Class=LTR/ERVK	repeat
1	16828482	16828581	100	7	0.165956	0.40859	-0.242634	-33.0123	CG	Target=RLTR45-int:6592-7244;Class=LTR/ERVK	repeat
1	17957864	17957973	110	11	0.564171	0.890746	-0.326575	-55.1035	CG	Target=IAPEz-int:1-6481;Class=LTR/ERVK	repeat
1	19283670	19283843	174	20	0.427729	0.808196	-0.380467	-159.724	CG	Target=RLTR10:1-390;Class=LTR/ERVK	repeat
1	19283670	19283843	174	20	0.427729	0.808196	-0.380467	-159.724	CG	Target=RLTR10-int:1-998;Class=LTR/ERVK	repeat
1	19707186	19707256	71	8	0.24416	0.641373	-0.397213	-54.0631	CG	Target=L1MdF_II:257-5586;Class=LINE/L1	repeat
1	19839626	19839687	62	9	0.301588	0.472694	-0.171106	-36.9088	CG	Target=L1MdA_II:1-5606;Class=LINE/L1	repeat
1	21269093	21269147	55	7	0.189233	0.496876	-0.307643	-34.1526	CG	Target=B3A:50-197;Class=SINE/B2	repeat
1	21269093	21269147	55	7	0.189233	0.496876	-0.307643	-34.1526	CG	Target=ORR1B1-int:631-647;Class=LTR/ERVL-MaLR	repeat
1	21269093	21269147	55	7	0.189233	0.496876	-0.307643	-34.1526	CG	Target=B1_Mus1:2-60;Class=SINE/Alu	repeat
1	21269093	21269147	55	7	0.189233	0.496876	-0.307643	-34.1526	CG	ENSMUSG00000099343	intron
1	22398563	22398620	58	7	0.260032	0.407963	-0.147931	-29.7108	CG	ENSMUSG00000041670	intron	Rims1	Zinc finger, RING/FYVE/PHD-type||Regulating synaptic membrane exocytosis protein 1||PDZ domain||Zinc finger, FYVE/PHD-type||C2 domain superfamily||Zinc finger, FYVE-related||Rab-binding domain||PDZ superfamily||Rim-like||C2 domain
1	22398563	22398620	58	7	0.260032	0.407963	-0.147931	-29.7108	CG	ENSMUSG00000041670	exon	Rims1	Zinc finger, RING/FYVE/PHD-type||Regulating synaptic membrane exocytosis protein 1||PDZ domain||Zinc finger, FYVE/PHD-type||C2 domain superfamily||Zinc finger, FYVE-related||Rab-binding domain||PDZ superfamily||Rim-like||C2 domain
1	22997632	22997736	105	16	0.367309	0.649129	-0.281821	-91.5728	CG	Target=RLTR1B:1-410;Class=LTR/ERV1	repeat
1	23102103	23102300	198	24	0.332678	0.529685	-0.197007	-116.973	CG	1:23101887:23102262	CGI
1	23102103	23102300	198	24	0.332678	0.529685	-0.197007	-116.973	CG	ENSMUSG00000073730	utr5	4933415F23Rik	CPI-17 superfamily||CPI-17
1	23102103	23102300	198	24	0.332678	0.529685	-0.197007	-116.973	CG	ENSMUSG00000073730	TSS	4933415F23Rik	CPI-17 superfamily||CPI-17
1	23102103	23102300	198	24	0.332678	0.529685	-0.197007	-116.973	CG	ENSMUSG00000073730	promoter	4933415F23Rik	CPI-17 superfamily||CPI-17
1	23102103	23102300	198	24	0.332678	0.529685	-0.197007	-116.973	CG	1:23102262:23104263	CGI_shore
1	23102103	23102300	198	24	0.332678	0.529685	-0.197007	-116.973	CG	ENSMUSG00000073730	exon	4933415F23Rik	CPI-17 superfamily||CPI-17
1	23102103	23102300	198	24	0.332678	0.529685	-0.197007	-116.973	CG	ENSMUSG00000101227	intron
1	23402930	23403075	146	12	0.221009	0.501875	-0.280866	-67.1281	CG	Target=L1MdFanc_II:380-5347;Class=LINE/L1	repeat
1	23669867	23669963	97	5	0.257131	0.539881	-0.28275	-24.4313	CG	Target=IAPLTR2b:1-308;Class=LTR/ERVK	repeat
1	24285882	24286012	131	8	0.290016	0.671741	-0.381725	-43.3102	CG	ENSMUSG00000026141	intron	Col19a1	Laminin G domain||Collagen triple helix repeat||Concanavalin A-like lectin/glucanase domain superfamily
1	24285882	24286012	131	8	0.290016	0.671741	-0.381725	-43.3102	CG	Target=RMER15:27-575;Class=LTR/ERVL	repeat
1	24721402	24721522	121	12	0.445536	0.75619	-0.310653	-72.5992	CG	ENSMUSG00000073725	intron	Lmbrd1	LMBR1-like membrane protein||-
1	24721402	24721522	121	12	0.445536	0.75619	-0.310653	-72.5992	CG	Target=L1MdGf_I:92-5586;Class=LINE/L1	repeat
1	26592161	26592430	270	38	0.222648	0.502623	-0.279975	-267.05	CG	Target=L1MdGf_I:159-4899;Class=LINE/L1	repeat
1	26592494	26592550	57	5	0.242726	0.453481	-0.210755	-25.8218	CG	Target=L1MdGf_I:159-4899;Class=LINE/L1	repeat
1	29604821	29605145	325	33	0.380321	0.617965	-0.237644	-157.326	CG	Target=RLTR10C:1-434;Class=LTR/ERVK	repeat
1	29604821	29605145	325	33	0.380321	0.617965	-0.237644	-157.326	CG	Target=MMERVK10C-int:1-399;Class=LTR/ERVK	repeat
1	29656958	29657062	105	12	0.577313	0.899915	-0.322602	-75.7856	CG	Target=IAPEz-int:1966-2564;Class=LTR/ERVK	repeat
1	29656958	29657062	105	12	0.577313	0.899915	-0.322602	-75.7856	CG	Target=IAPEz-int:2-2014;Class=LTR/ERVK	repeat
1	29908801	29908897	97	5	0.1577	0.487279	-0.329579	-23.8248	CG	Target=L1MdA_IV:5989-6576;Class=LINE/L1	repeat
1	29908801	29908897	97	5	0.1577	0.487279	-0.329579	-23.8248	CG	Target=IAPEY2_LTR:1-276;Class=LTR/ERVK	repeat
1	30165625	30165781	157	21	0.295071	0.501909	-0.206838	-123.538	CG	Target=L1MdA_II:418-6599;Class=LINE/L1	repeat
1	31301056	31301173	118	13	0.205123	0.374408	-0.169285	-67.8412	CG	Target=L1MdA_III:378-5902;Class=LINE/L1	repeat
1	31492583	31492679	97	9	0.210433	0.388495	-0.178061	-57.4066	CG	Target=L1MdA_III:216-6598;Class=LINE/L1	repeat
1	31935873	31935936	64	4	0.323025	0.703174	-0.380149	-20.2671	CG	Target=MMERVK9E_I-int:2-6126;Class=LTR/ERVK	repeat
1	32066378	32066456	79	16	0.350272	0.717278	-0.367006	-97.7932	CG	Target=RLTR10:1-387;Class=LTR/ERVK	repeat
1	32066378	32066456	79	16	0.350272	0.717278	-0.367006	-97.7932	CG	Target=RLTR10-int:3-998;Class=LTR/ERVK	repeat
1	32265518	32265597	80	5	0.192769	0.316386	-0.123617	-32.6921	CG	Target=L1MdGf_II:12-4912;Class=LINE/L1	repeat
1	32265518	32265597	80	5	0.192769	0.316386	-0.123617	-32.6921	CG	ENSMUSG00000026058	intron	Khdrbs2	K Homology domain, type 1||K Homology domain||KHDRBS, Qua1 domain||K Homology domain, type 1 superfamily||Sam68, tyrosine-rich domain
1	32704854	32705061	208	8	0.147096	0.670571	-0.523476	-44.9456	CG	Target=MER20:1-87;Class=DNA/hAT-Charlie	repeat
1	33233502	33233657	156	16	0.343461	0.62258	-0.279119	-91.8436	CG	Target=L1MdA_III:400-6598;Class=LINE/L1	repeat
1	33305602	33305722	121	13	0.331226	0.500709	-0.169483	-69.0408	CG	Target=L1MdA_II:222-6599;Class=LINE/L1	repeat
1	34202649	34202765	117	17	0.229318	0.483177	-0.253858	-104.438	CG	ENSMUSG00000026131	intron	Dst	CH domain superfamily||Plectin||Plakin repeat superfamily||Plectin repeat||GAR domain||EF-hand domain||Spectrin/alpha-actinin||Calponin homology domain||EF-hand domain pair||Spectrin repeat||SH3 domain||GAR domain superfamily||EF-Hand 1, calcium-binding site||Actinin-type actin-binding domain, conserved site
1	34604932	34604990	59	5	0.420044	0.625886	-0.205841	-23.6315	CG	Target=RLTR10-int:41-998;Class=LTR/ERVK	repeat
1	34930392	34930550	159	23	0.134464	0.264941	-0.130477	-107.882	CG	ENSMUSG00000103716	exon
1	34930392	34930550	159	23	0.134464	0.264941	-0.130477	-107.882	CG	1:34930034:34930639	CGI
1	35425004	35425093	90	8	0.195924	0.458024	-0.2621	-39.1039	CG	Target=ORR1F:28-247;Class=LTR/ERVL-MaLR	repeat
1	36656587	36656653	67	9	0.385878	0.643201	-0.257322	-39.6377	CG	Target=B1_Mm:2-147;Class=SINE/Alu	repeat
1	36656587	36656653	67	9	0.385878	0.643201	-0.257322	-39.6377	CG	ENSMUSG00000046337	intron	Fam178b	-||FAM178 family
1	36701784	36701863	80	10	0.46337	0.642387	-0.179017	-48.6543	CG	ENSMUSG00000037351	promoter	Actr1b	Actin, conserved site||Actin-related protein 1 family||Actin family||Actin/actin-like conserved site
1	36701784	36701863	80	10	0.46337	0.642387	-0.179017	-48.6543	CG	ENSMUSG00000037351	exon	Actr1b	Actin, conserved site||Actin-related protein 1 family||Actin family||Actin/actin-like conserved site
1	36781841	36781992	152	15	0.360003	0.612888	-0.252886	-86.4178	CG	ENSMUSG00000026117	intron	Zap70	Serine-threonine/tyrosine-protein kinase, catalytic domain||Tyrosine-protein kinase, non-receptor SYK/ZAP-70||Protein kinase domain||Protein kinase-like domain superfamily||Tyrosine-protein kinase, catalytic domain||Protein kinase, ATP binding site||SYK/ZAP-70, N-terminal SH2 domain||SH2 domain||Tyrosine-protein kinase SYK/ZAP-70, inter-SH2 domain superfamily||SH2 domain superfamily||Tyrosine-pro…
1	36958358	36958440	83	13	0.497831	0.718321	-0.22049	-59.9385	CG	ENSMUSG00000080054	exon
1	36958358	36958440	83	13	0.497831	0.718321	-0.22049	-59.9385	CG	ENSMUSG00000080054	TSS
1	36958358	36958440	83	13	0.497831	0.718321	-0.22049	-59.9385	CG	ENSMUSG00000080054	promoter
1	37976653	37976755	103	11	0.0873979	0.292734	-0.205336	-52.3644	CG	Target=RLTR10A:1-411;Class=LTR/ERVK	repeat
1	38721969	38722128	160	23	0.322911	0.508754	-0.185843	-115.229	CG	ENSMUSG00000102541	promoter
1	38946080	38946206	127	21	0.173424	0.400721	-0.227297	-124.676	CG	ENSMUSG00000067604	exon	Nms	Neuromedin U, amidation site
1	38946080	38946206	127	21	0.173424	0.400721	-0.227297	-124.676	CG	ENSMUSG00000067604	intron	Nms	Neuromedin U, amidation site
1	38995986	38996108	123	16	0.470957	0.716433	-0.245476	-89.6216	CG	ENSMUSG00000026078	intron	Pdcl3	Thioredoxin-like superfamily||-||Phosducin, thioredoxin-like domain
1	39081521	39081663	143	14	0.389172	0.613365	-0.224193	-63.7017	CG	Target=RLTR10C:1-434;Class=LTR/ERVK	repeat
1	39081521	39081663	143	14	0.389172	0.613365	-0.224193	-63.7017	CG	ENSMUSG00000103182	exon
1	39081521	39081663	143	14	0.389172	0.613365	-0.224193	-63.7017	CG	Target=MMERVK10C-int:1-343;Class=LTR/ERVK	repeat
1	39597781	39597868	88	7	0.278843	0.546729	-0.267886	-45.0945	CG	ENSMUSG00000102471	exon
1	40308278	40308375	98	4	0.0118303	0.710168	-0.698338	-30.3069	CG	Target=RLTR10-int:41-1984;Class=LTR/ERVK	repeat
1	40308278	40308375	98	4	0.0118303	0.710168	-0.698338	-30.3069	CG	ENSMUSG00000026072	intron	Il1r1	Immunoglobulin-like domain||Immunoglobulin-like domain superfamily||Immunoglobulin-like fold||Toll/interleukin-1 receptor homology (TIR) domain superfamily||Immunoglobulin I-set||Interleukin-1 receptor type 1||Interleukin-1 receptor type I/II||Interleukin-1 receptor family||Toll/interleukin-1 receptor homology (TIR) domain||Immunoglobulin subtype
1	40743838	40743978	141	15	0.125636	0.401409	-0.275773	-87.5355	CG	ENSMUSG00000026062	exon	Slc9a2	Na+/H+ exchanger||Na+/H+ exchanger, isoform 2 (NHE2)||Cation/H+ exchanger||Cation/H+ exchanger, CPA1 family||Sodium/hydrogen exchanger, regulatory region
1	40767883	40767961	79	12	0.126536	0.378709	-0.252174	-60.8793	CG	ENSMUSG00000026062	exon	Slc9a2	Na+/H+ exchanger||Na+/H+ exchanger, isoform 2 (NHE2)||Cation/H+ exchanger||Cation/H+ exchanger, CPA1 family||Sodium/hydrogen exchanger, regulatory region
1	41343320	41343398	79	4	0.0987344	0.711101	-0.612366	-24.3661	CG	Target=PB1D11:1-115;Class=SINE/Alu	repeat
1	44374817	44374912	96	11	0.147678	0.238079	-0.0904011	-37.2707	CG	Target=L1MdA_I:25-6587;Class=LINE/L1	repeat
1	44381197	44381294	98	9	0.294132	0.664568	-0.370436	-43.7614	CG	Target=MMERVK10C-int:1-399;Class=LTR/ERVK	repeat
1	44381197	44381294	98	9	0.294132	0.664568	-0.370436	-43.7614	CG	Target=RLTR10C:1-434;Class=LTR/ERVK	repeat
1	45950883	45950982	100	5	0.57014	0.820008	-0.249868	-24.8185	CG	Target=L1MdF_V:175-6557;Class=LINE/L1	repeat
1	46289055	46289166	112	11	0.214073	0.444628	-0.230555	-57.597	CG	ENSMUSG00000041144	intron	Dnah7b	EF-hand domain||Dynein heavy chain||Dynein heavy chain, ATP-binding dynein motor region D5||Dynein heavy chain, coiled coil stalk||EF-Hand 1, calcium-binding site||P-loop containing nucleoside triphosphate hydrolase||Dynein heavy chain, hydrolytic ATP-binding dynein motor region D1||Dynein heavy chain, AAA module D4||-||Dynein heavy chain, domain-2||AAA+ ATPase domain||Dynein heavy chain domain
1	46289055	46289166	112	11	0.214073	0.444628	-0.230555	-57.597	CG	Target=L1MdF_I:331-4988;Class=LINE/L1	repeat
1	46351756	46351912	157	17	0.22302	0.441996	-0.218976	-93.6386	CG	ENSMUSG00000041144	intron	Dnah7b	EF-hand domain||Dynein heavy chain||Dynein heavy chain, ATP-binding dynein motor region D5||Dynein heavy chain, coiled coil stalk||EF-Hand 1, calcium-binding site||P-loop containing nucleoside triphosphate hydrolase||Dynein heavy chain, hydrolytic ATP-binding dynein motor region D1||Dynein heavy chain, AAA module D4||-||Dynein heavy chain, domain-2||AAA+ ATPase domain||Dynein heavy chain domain
1	46351756	46351912	157	17	0.22302	0.441996	-0.218976	-93.6386	CG	Target=L1MdA_II:416-6599;Class=LINE/L1	repeat
1	46719648	46719801	154	22	0.473068	0.749363	-0.276294	-157.347	CG	Target=L1MdF_II:363-4573;Class=LINE/L1	repeat
1	46719648	46719801	154	22	0.473068	0.749363	-0.276294	-157.347	CG	ENSMUSG00000101337	intron	Dnah7c	Dynein heavy chain, ATP-binding dynein motor region D5||Dynein heavy chain, coiled coil stalk||EF-Hand 1, calcium-binding site||P-loop containing nucleoside triphosphate hydrolase||Dynein heavy chain, hydrolytic ATP-binding dynein motor region D1||Dynein heavy chain||EF-hand domain||Dynein heavy chain domain||Dynein heavy chain, AAA module D4||Dynein heavy chain, domain-2||AAA+ ATPase domain
1	46978900	46978964	65	6	0.475714	0.684465	-0.208751	-35.4101	CG	Target=L1MdGf_I:130-4914;Class=LINE/L1	repeat
1	46979058	46979287	230	17	0.425331	0.693813	-0.268483	-110.901	CG	Target=L1MdGf_I:130-4914;Class=LINE/L1	repeat
1	47149447	47149523	77	12	0.448026	0.778371	-0.330345	-66.6106	CG	Target=L1MdTf_III:119-6579;Class=LINE/L1	repeat
1	47181334	47181397	64	4	0.188514	0.310629	-0.122115	-22.6387	CG	Target=L1MdGf_I:111-6579;Class=LINE/L1	repeat
1	47181334	47181397	64	4	0.188514	0.310629	-0.122115	-22.6387	CG	ENSMUSG00000101447	intron
1	47558249	47558343	95	9	0.256236	0.637853	-0.381617	-49.9414	CG	Target=L1MdGf_II:463-3693;Class=LINE/L1	repeat
1	47615680	47615792	113	7	0.135513	0.478898	-0.343385	-33.0892	CG	Target=L1MdTf_III:5407-6386;Class=LINE/L1	repeat
1	48973692	48973744	53	5	0.459755	0.662611	-0.202856	-23.2856	CG	Target=RLTR10C:1-434;Class=LTR/ERVK	repeat
1	48973692	48973744	53	5	0.459755	0.662611	-0.202856	-23.2856	CG	Target=MMERVK10C-int:1-202;Class=LTR/ERVK	repeat
1	49935275	49935333	59	5	0.110713	0.361491	-0.250778	-23.6352	CG	Target=L1MdF_III:639-3110;Class=LINE/L1	repeat
1	50812269	50812451	183	7	0.147664	0.487744	-0.34008	-38.5962	CG	Target=IAP1-MM_LTR:1-292;Class=LTR/ERVK	repeat
1	51318414	51318508	95	10	0.334136	0.501218	-0.167082	-41.9432	CG	ENSMUSG00000099741	exon
1	51318414	51318508	95	10	0.334136	0.501218	-0.167082	-41.9432	CG	ENSMUSG00000101799	intron
1	52317158	52317460	303	14	0.4215	0.699453	-0.277952	-78.4316	CG	Target=MMERGLN-int:1-7551;Class=LTR/ERV1	repeat
1	52318312	52318406	95	5	0.345323	0.661691	-0.316367	-25.242	CG	Target=MMERGLN-int:1-7551;Class=LTR/ERV1	repeat
1	52590172	52590301	130	11	0.502594	0.785121	-0.282527	-47.3606	CG	Target=IAPLTR2_Mm:1-467;Class=LTR/ERVK	repeat
1	54291640	54291887	248	16	0.536792	0.75106	-0.214267	-75.3986	CG	Target=L1MdF_V:94-1344;Class=LINE/L1	repeat
1	54291640	54291887	248	16	0.536792	0.75106	-0.214267	-75.3986	CG	ENSMUSG00000025983	intron	Ccdc150	-||Coiled-coil domain-containing protein 150
1	56137270	56137425	156	15	0.184237	0.379086	-0.194848	-73.1361	CG	Target=L1MdA_I:213-5586;Class=LINE/L1	repeat
1	57454550	57454629	80	6	0.384026	0.790945	-0.406919	-31.1393	CG	Target=Lx9:5120-6414;Class=LINE/L1	repeat
1	57454550	57454629	80	6	0.384026	0.790945	-0.406919	-31.1393	CG	Target=RMER19B:20-901;Class=LTR/ERVK	repeat
1	57588460	57588528	69	9	0.390131	0.830377	-0.440246	-57.618	CG	Target=IAPEz-int:9-662;Class=LTR/ERVK	repeat
1	57588460	57588528	69	9	0.390131	0.830377	-0.440246	-57.618	CG	Target=IAPLTR2b:10-327;Class=LTR/ERVK	repeat
1	57821979	57822059	81	6	0.315844	0.746743	-0.430899	-31.9796	CG	ENSMUSG00000038305	intron	Spats2l	UBA-like superfamily||Protein of unknown function DUF1387
1	58364565	58364688	124	12	0.530922	0.831044	-0.300122	-64.6506	CG	Target=RLTR5_Mm:1-628;Class=LTR/ERV1	repeat
1	58364565	58364688	124	12	0.530922	0.831044	-0.300122	-64.6506	CG	ENSMUSG00000079554	intron	Aox2	[2Fe-2S]-binding domain superfamily||Aldehyde oxidase||CO dehydrogenase flavoprotein, C-terminal||[2Fe-2S]-binding||Aldehyde oxidase/xanthine dehydrogenase, molybdopterin binding||Aldehyde oxidase/xanthine dehydrogenase, molybdopterin binding domain superfamily||2Fe-2S ferredoxin-type iron-sulfur binding domain||FAD-binding, type 2||CO dehydrogenase flavoprotein, C-terminal domain superfamily||2F…
1	58645432	58645507	76	13	0.596625	0.79709	-0.200465	-62.9936	CG	Target=MMERGLN-int:1-5408;Class=LTR/ERV1	repeat
1	58645432	58645507	76	13	0.596625	0.79709	-0.200465	-62.9936	CG	ENSMUSG00000059647	promoter
1	60575052	60575143	92	5	0.0554331	0.30133	-0.245897	-24.0439	CG	Target=RMER20A:64-208;Class=LTR/ERVK	repeat
1	62505521	62505624	104	8	0.349464	0.616406	-0.266942	-41.6194	CG	Target=MER5A1:35-144;Class=DNA/hAT-Charlie	repeat
1	62505521	62505624	104	8	0.349464	0.616406	-0.266942	-41.6194	CG	ENSMUSG00000052062	intron	Pard3b	Par3/HAL, N-terminal||PDZ superfamily||PDZ domain
1	63365241	63365376	136	15	0.30838	0.525989	-0.21761	-78.5077	CG	1:63363283:63365283	CGI_shore
1	63365241	63365376	136	15	0.30838	0.525989	-0.21761	-78.5077	CG	ENSMUSG00000081643	exon
1	63365241	63365376	136	15	0.30838	0.525989	-0.21761	-78.5077	CG	1:63365284:63365489	CGI
1	63365241	63365376	136	15	0.30838	0.525989	-0.21761	-78.5077	CG	ENSMUSG00000081643	TSS
1	63365241	63365376	136	15	0.30838	0.525989	-0.21761	-78.5077	CG	ENSMUSG00000081643	promoter
1	66944755	66944847	93	4	0.119846	0.569651	-0.449805	-18.4907	CG	ENSMUSG00000061816	intron	Myl1	EF-hand domain||EF-hand domain pair
1	66944755	66944847	93	4	0.119846	0.569651	-0.449805	-18.4907	CG	ENSMUSG00000061816	exon	Myl1	EF-hand domain||EF-hand domain pair
1	67720948	67721053	106	4	0.269521	0.811503	-0.541983	-28.0246	CG	Target=L1MdF_V:5587-6578;Class=LINE/L1	repeat
1	69221849	69221922	74	14	0.342448	0.574423	-0.231974	-73.0646	CG	Target=MMERVK10D3_I-int:1-2161;Class=LTR/ERVK	repeat
1	71360623	71360879	257	4	0.00669572	0.483839	-0.477143	-18.0778	CG	ENSMUSG00000050296	intron	Abca12	AAA+ ATPase domain||ABC transporter-like||ATP-binding cassette subfamily A member 12||ABC transporter A||ABC transporter, conserved site||P-loop containing nucleoside triphosphate hydrolase
1	71414653	71414763	111	10	0.346029	0.710071	-0.364042	-50.5821	CG	ENSMUSG00000050296	exon	Abca12	AAA+ ATPase domain||ABC transporter-like||ATP-binding cassette subfamily A member 12||ABC transporter A||ABC transporter, conserved site||P-loop containing nucleoside triphosphate hydrolase
1	71414653	71414763	111	10	0.346029	0.710071	-0.364042	-50.5821	CG	ENSMUSG00000050296	utr5	Abca12	AAA+ ATPase domain||ABC transporter-like||ATP-binding cassette subfamily A member 12||ABC transporter A||ABC transporter, conserved site||P-loop containing nucleoside triphosphate hydrolase
1	71429449	71429654	206	7	0.091411	0.479375	-0.387964	-32.7252	CG	Target=RLTR25B:2-856;Class=LTR/ERVK	repeat
1	71709966	71710078	113	22	0.169022	0.395995	-0.226973	-153.14	CG	ENSMUSG00000101834	exon
1	71709966	71710078	113	22	0.169022	0.395995	-0.226973	-153.14	CG	ENSMUSG00000101834	TSS
1	71709966	71710078	113	22	0.169022	0.395995	-0.226973	-153.14	CG	ENSMUSG00000101834	promoter
1	72108798	72108897	100	8	0.409482	0.809538	-0.400056	-44.2021	CG	ENSMUSG00000102123	exon
1	72634101	72634180	80	9	0.391122	0.728369	-0.337247	-50.673	CG	Target=RLTR15:28-359;Class=LTR/ERVK	repeat
1	73478703	73478823	121	10	0.344295	0.653569	-0.309274	-51.1355	CG	Target=L1MdGf_I:221-6579;Class=LINE/L1	repeat
1	73984568	73984659	92	4	0.111982	0.691845	-0.579863	-22.4518	CG	ENSMUSG00000055322	intron	Tns1	PH-like domain superfamily||SH2 domain||-||SH2 domain superfamily||Protein-tyrosine phosphatase-like||Protein kinase C-like, phorbol ester/diacylglycerol-binding domain||Protein-tyrosine phosphatase, catalytic||Tensin-like, SH2 domain||PTB/PI domain||Tensin-type phosphatase domain||Tensin/EPS8 phosphotyrosine-binding domain||Tensin phosphatase, C2 domain||Tensin, phosphotyrosine-binding domain
1	73984944	73985117	174	5	0.199232	0.637698	-0.438466	-23.9943	CG	ENSMUSG00000055322	intron	Tns1	PH-like domain superfamily||SH2 domain||-||SH2 domain superfamily||Protein-tyrosine phosphatase-like||Protein kinase C-like, phorbol ester/diacylglycerol-binding domain||Protein-tyrosine phosphatase, catalytic||Tensin-like, SH2 domain||PTB/PI domain||Tensin-type phosphatase domain||Tensin/EPS8 phosphotyrosine-binding domain||Tensin phosphatase, C2 domain||Tensin, phosphotyrosine-binding domain
1	73984944	73985117	174	5	0.199232	0.637698	-0.438466	-23.9943	CG	ENSMUSG00000055322	exon	Tns1	PH-like domain superfamily||SH2 domain||-||SH2 domain superfamily||Protein-tyrosine phosphatase-like||Protein kinase C-like, phorbol ester/diacylglycerol-binding domain||Protein-tyrosine phosphatase, catalytic||Tensin-like, SH2 domain||PTB/PI domain||Tensin-type phosphatase domain||Tensin/EPS8 phosphotyrosine-binding domain||Tensin phosphatase, C2 domain||Tensin, phosphotyrosine-binding domain
1	74049661	74049746	86	8	0.229106	0.586444	-0.357339	-40.5231	CG	ENSMUSG00000055322	intron	Tns1	PH-like domain superfamily||SH2 domain||-||SH2 domain superfamily||Protein-tyrosine phosphatase-like||Protein kinase C-like, phorbol ester/diacylglycerol-binding domain||Protein-tyrosine phosphatase, catalytic||Tensin-like, SH2 domain||PTB/PI domain||Tensin-type phosphatase domain||Tensin/EPS8 phosphotyrosine-binding domain||Tensin phosphatase, C2 domain||Tensin, phosphotyrosine-binding domain
1	74946454	74946516	63	7	0.431042	0.6097	-0.178658	-34.2205	CG	ENSMUSG00000006538	exon	Ihh	Intein N-terminal splicing region||Hedgehog signalling/DD-peptidase zinc-binding domain superfamily||Hint domain C-terminal||Hedgehog, N-terminal signalling domain||Hint domain N-terminal||Hint domain superfamily||Hedgehog protein||Hedgehog protein, Hint domain
1	74946454	74946516	63	7	0.431042	0.6097	-0.178658	-34.2205	CG	1:74946136:74948136	CGI_shore
1	74946567	74946676	110	9	0.382568	0.592129	-0.209561	-52.7585	CG	ENSMUSG00000006538	exon	Ihh	Intein N-terminal splicing region||Hedgehog signalling/DD-peptidase zinc-binding domain superfamily||Hint domain C-terminal||Hedgehog, N-terminal signalling domain||Hint domain N-terminal||Hint domain superfamily||Hedgehog protein||Hedgehog protein, Hint domain
1	74946567	74946676	110	9	0.382568	0.592129	-0.209561	-52.7585	CG	1:74946136:74948136	CGI_shore
1	75186750	75186898	149	14	0.308653	0.516483	-0.20783	-68.3227	CG	ENSMUSG00000033124	exon	Atg9a	-||Autophagy-related protein 9
1	75186750	75186898	149	14	0.308653	0.516483	-0.20783	-68.3227	CG	ENSMUSG00000033124	utr3	Atg9a	-||Autophagy-related protein 9
1	75186750	75186898	149	14	0.308653	0.516483	-0.20783	-68.3227	CG	ENSMUSG00000099519	promoter
1	75186750	75186898	149	14	0.308653	0.516483	-0.20783	-68.3227	CG	ENSMUSG00000033124	promoter	Atg9a	-||Autophagy-related protein 9
1	75239522	75239576	55	10	0.152945	0.257904	-0.10496	-56.6055	CG	ENSMUSG00000026203	exon	Dnajb2	Ubiquitin interacting motif||DnaJ domain, conserved site||Chaperone J-domain superfamily||-||DnaJ domain
1	75239522	75239576	55	10	0.152945	0.257904	-0.10496	-56.6055	CG	ENSMUSG00000026203	promoter	Dnajb2	Ubiquitin interacting motif||DnaJ domain, conserved site||Chaperone J-domain superfamily||-||DnaJ domain
1	75239522	75239576	55	10	0.152945	0.257904	-0.10496	-56.6055	CG	ENSMUSG00000026203	utr3	Dnajb2	Ubiquitin interacting motif||DnaJ domain, conserved site||Chaperone J-domain superfamily||-||DnaJ domain
1	75252289	75252522	234	21	0.182612	0.481792	-0.29918	-123.869	CG	1:75251964:75253965	CGI_shore
1	75252289	75252522	234	21	0.182612	0.481792	-0.29918	-123.869	CG	ENSMUSG00000026204	exon	Ptprn	Tyrosine specific protein phosphatases domain||Protein-tyrosine phosphatase receptor IA-2 ectodomain||RESP18 domain||Protein-tyrosine phosphatase receptor IA-2, ectodomain superfamily||Protein-tyrosine phosphatase-like||Protein-tyrosine phosphatase, catalytic||Protein-tyrosine phosphatase, active site||Receptor-type tyrosine-protein phosphatase-like N/N2||PTP type protein phosphatase
1	75252289	75252522	234	21	0.182612	0.481792	-0.29918	-123.869	CG	ENSMUSG00000101840	TSS
1	75252289	75252522	234	21	0.182612	0.481792	-0.29918	-123.869	CG	ENSMUSG00000101840	exon
1	75252289	75252522	234	21	0.182612	0.481792	-0.29918	-123.869	CG	ENSMUSG00000026204	intron	Ptprn	Tyrosine specific protein phosphatases domain||Protein-tyrosine phosphatase receptor IA-2 ectodomain||RESP18 domain||Protein-tyrosine phosphatase receptor IA-2, ectodomain superfamily||Protein-tyrosine phosphatase-like||Protein-tyrosine phosphatase, catalytic||Protein-tyrosine phosphatase, active site||Receptor-type tyrosine-protein phosphatase-like N/N2||PTP type protein phosphatase
1	75252289	75252522	234	21	0.182612	0.481792	-0.29918	-123.869	CG	ENSMUSG00000101840	intron
1	75252289	75252522	234	21	0.182612	0.481792	-0.29918	-123.869	CG	ENSMUSG00000101840	promoter
1	75255078	75255144	67	5	0.19742	0.496822	-0.299402	-22.8395	CG	ENSMUSG00000101840	intron
1	75255078	75255144	67	5	0.19742	0.496822	-0.299402	-22.8395	CG	ENSMUSG00000026204	intron	Ptprn	Tyrosine specific protein phosphatases domain||Protein-tyrosine phosphatase receptor IA-2 ectodomain||RESP18 domain||Protein-tyrosine phosphatase receptor IA-2, ectodomain superfamily||Protein-tyrosine phosphatase-like||Protein-tyrosine phosphatase, catalytic||Protein-tyrosine phosphatase, active site||Receptor-type tyrosine-protein phosphatase-like N/N2||PTP type protein phosphatase
1	75255078	75255144	67	5	0.19742	0.496822	-0.299402	-22.8395	CG	ENSMUSG00000026204	exon	Ptprn	Tyrosine specific protein phosphatases domain||Protein-tyrosine phosphatase receptor IA-2 ectodomain||RESP18 domain||Protein-tyrosine phosphatase receptor IA-2, ectodomain superfamily||Protein-tyrosine phosphatase-like||Protein-tyrosine phosphatase, catalytic||Protein-tyrosine phosphatase, active site||Receptor-type tyrosine-protein phosphatase-like N/N2||PTP type protein phosphatase
1	75315984	75316057	74	13	0.0994648	0.235336	-0.135871	-58.906	CG	1:75315104:75317104	CGI_shore
1	75315984	75316057	74	13	0.0994648	0.235336	-0.135871	-58.906	CG	ENSMUSG00000026209	exon	Dnpep	Peptidase M18, domain 2||Peptidase M18
1	75404901	75404996	96	6	0.321113	0.568882	-0.247769	-28.1583	CG	ENSMUSG00000026207	exon	Speg	Protein kinase domain||Immunoglobulin-like domain superfamily||Serine/threonine protein kinase, striated muscle-specific||Immunoglobulin subtype 2||Immunoglobulin-like domain||Serine/threonine-protein kinase, active site||Immunoglobulin-like fold||Protein kinase-like domain superfamily||Fibronectin type III||Immunoglobulin I-set||Protein kinase, ATP binding site||-||Immunoglobulin subtype||Fibron…
1	77412350	77412434	85	5	0.291463	0.756496	-0.465033	-24.7113	CG	ENSMUSG00000026235	intron	Epha4	Protein kinase domain||Ephrin type-A receptor 4, ligand binding domain||Tyrosine-protein kinase ephrin type A/B receptor-like||Immunoglobulin-like fold||Tyrosine-protein kinase, catalytic domain||Fibronectin type III||Sterile alpha motif/pointed domain superfamily||Sterile alpha motif domain||Tyrosine-protein kinase, active site||Fibronectin type III superfamily||Ephrin receptor type-A /type-B||G…
1	78990215	78990410	196	19	0.300779	0.504492	-0.203713	-93.5363	CG	Target=L1MdA_II:9-6599;Class=LINE/L1	repeat
1	78990215	78990410	196	19	0.300779	0.504492	-0.203713	-93.5363	CG	ENSMUSG00000099706	intron
1	79020193	79020252	60	7	0.59783	0.76543	-0.1676	-34.0943	CG	Target=IAPEz-int:15-2774;Class=LTR/ERVK	repeat
1	79020193	79020252	60	7	0.59783	0.76543	-0.1676	-34.0943	CG	ENSMUSG00000099706	intron
1	81250408	81250474	67	9	0.283461	0.52963	-0.246169	-45.5351	CG	Target=RLTR16B_MM:1-700;Class=LTR/ERVK	repeat
1	81250408	81250474	67	9	0.283461	0.52963	-0.246169	-45.5351	CG	ENSMUSG00000054976	intron	Nyap2	Neuronal tyrosine-phosphorylated phosphoinositide-3-kinase adapter, C-terminal domain||Neuronal tyrosine-phosphorylated phosphoinositide-3-kinase adapter 1/2||Neuronal tyrosine-phosphorylated phosphoinositide-3-kinase adapter 2
1	81570075	81570168	94	10	0.598622	0.899416	-0.300794	-46.7195	CG	Target=IAPEz-int:8-6481;Class=LTR/ERVK	repeat
1	82703088	82703276	189	30	0.295143	0.503444	-0.208301	-171.692	CG	Target=L1MdGf_II:283-1652;Class=LINE/L1	repeat
1	82703088	82703276	189	30	0.295143	0.503444	-0.208301	-171.692	CG	ENSMUSG00000097564	intron
1	82703088	82703276	189	30	0.295143	0.503444	-0.208301	-171.692	CG	ENSMUSG00000079465	intron	Col4a3	Collagen IV, non-collagenous||Collagen triple helix repeat||C-type lectin fold||-||Collagen IV, non-collagenous domain superfamily
1	83230352	83230446	95	4	0.603755	0.842454	-0.238699	-25.6053	CG	Target=RLTR10-int:2-567;Class=LTR/ERVK	repeat
1	83230543	83230644	102	8	0.588958	0.844772	-0.255814	-39.999	CG	Target=RLTR10-int:2-567;Class=LTR/ERVK	repeat
1	83615327	83615444	118	11	0.325505	0.556545	-0.23104	-56.4531	CG	Target=L1MdA_II:407-5606;Class=LINE/L1	repeat
1	83673173	83673330	158	16	0.305967	0.55032	-0.244353	-90.801	CG	Target=L1MdA_II:407-5606;Class=LINE/L1	repeat
1	83673173	83673330	158	16	0.305967	0.55032	-0.244353	-90.801	CG	ENSMUSG00000100580	intron
1	85020911	85021161	251	23	0.49101	0.691228	-0.200217	-125.256	CG	Target=L1MdA_II:4-6599;Class=LINE/L1	repeat
1	85020911	85021161	251	23	0.49101	0.691228	-0.200217	-125.256	CG	ENSMUSG00000052477	intron	C130026I21Rik	-||HSR domain
1	85133947	85134087	141	15	0.344337	0.583631	-0.239294	-73.2492	CG	Target=L1MdF_I:326-3388;Class=LINE/L1	repeat
1	85133947	85134087	141	15	0.344337	0.583631	-0.239294	-73.2492	CG	ENSMUSG00000052477	intron	C130026I21Rik	-||HSR domain
1	85221850	85221918	69	7	0.538691	0.766085	-0.227394	-30.6578	CG	Target=L1MdA_II:2-5606;Class=LINE/L1	repeat
1	85221850	85221918	69	7	0.538691	0.766085	-0.227394	-30.6578	CG	ENSMUSG00000052477	intron	C130026I21Rik	-||HSR domain
1	85221850	85221918	69	7	0.538691	0.766085	-0.227394	-30.6578	CG	ENSMUSG00000091199	intron
1	87088987	87089098	112	10	0.228016	0.416118	-0.188103	-46.6824	CG	ENSMUSG00000026246	exon	Alppl2	Alkaline-phosphatase-like, core domain superfamily||Alkaline phosphatase-like, alpha/beta/alpha||Alkaline phosphatase, active site||Alkaline phosphatase
1	87088987	87089098	112	10	0.228016	0.416118	-0.188103	-46.6824	CG	ENSMUSG00000101625	intron
1	87210554	87210680	127	14	0.258946	0.494357	-0.235411	-71.8171	CG	ENSMUSG00000026253	exon	Chrng	Neurotransmitter-gated ion-channel||Neurotransmitter-gated ion-channel transmembrane domain||Neurotransmitter-gated ion-channel ligand-binding domain superfamily||Neurotransmitter-gated ion-channel transmembrane domain superfamily||Neurotransmitter-gated ion-channel, conserved site||Neurotransmitter-gated ion-channel ligand-binding domain||Nicotinic acetylcholine receptor
1	89554955	89555027	73	10	0.349248	0.695862	-0.346613	-57.3916	CG	ENSMUSG00000055013	intron	Agap1	Pleckstrin homology domain||Ankyrin repeat||P-loop containing nucleoside triphosphate hydrolase||Arf GTPase activating protein||Ankyrin repeat-containing domain superfamily||Ankyrin repeat-containing domain||Small GTPase superfamily, Ras-type||ArfGAP domain superfamily||Small GTPase superfamily||ARFGAP/RecO-like zinc finger||PH-like domain superfamily
1	89566363	89566440	78	8	0.153064	0.350832	-0.197768	-38.7503	CG	ENSMUSG00000055013	intron	Agap1	Pleckstrin homology domain||Ankyrin repeat||P-loop containing nucleoside triphosphate hydrolase||Arf GTPase activating protein||Ankyrin repeat-containing domain superfamily||Ankyrin repeat-containing domain||Small GTPase superfamily, Ras-type||ArfGAP domain superfamily||Small GTPase superfamily||ARFGAP/RecO-like zinc finger||PH-like domain superfamily
1	89599293	89599422	130	14	0.225128	0.579358	-0.35423	-86.4449	CG	Target=ORR1D2:145-363;Class=LTR/ERVL-MaLR	repeat
1	89599293	89599422	130	14	0.225128	0.579358	-0.35423	-86.4449	CG	ENSMUSG00000055013	intron	Agap1	Pleckstrin homology domain||Ankyrin repeat||P-loop containing nucleoside triphosphate hydrolase||Arf GTPase activating protein||Ankyrin repeat-containing domain superfamily||Ankyrin repeat-containing domain||Small GTPase superfamily, Ras-type||ArfGAP domain superfamily||Small GTPase superfamily||ARFGAP/RecO-like zinc finger||PH-like domain superfamily
1	89652726	89652790	65	7	0.37409	0.664951	-0.290861	-32.7922	CG	ENSMUSG00000055013	intron	Agap1	Pleckstrin homology domain||Ankyrin repeat||P-loop containing nucleoside triphosphate hydrolase||Arf GTPase activating protein||Ankyrin repeat-containing domain superfamily||Ankyrin repeat-containing domain||Small GTPase superfamily, Ras-type||ArfGAP domain superfamily||Small GTPase superfamily||ARFGAP/RecO-like zinc finger||PH-like domain superfamily
1	89652726	89652790	65	7	0.37409	0.664951	-0.290861	-32.7922	CG	ENSMUSG00000102009	intron
1	90781927	90782044	118	15	0.306926	0.538914	-0.231987	-76.0995	CG	ENSMUSG00000048126	exon	Col6a3	Proteinase inhibitor I2, Kunitz, conserved site||Pancreatic trypsin inhibitor Kunitz domain superfamily||Fibronectin type III||Immunoglobulin-like fold||Pancreatic trypsin inhibitor Kunitz domain||Collagen triple helix repeat||Fibronectin type III superfamily||von Willebrand factor, type A||von Willebrand factor A-like domain superfamily
1	90811473	90811663	191	21	0.312203	0.580557	-0.268354	-110.361	CG	ENSMUSG00000048126	exon	Col6a3	Proteinase inhibitor I2, Kunitz, conserved site||Pancreatic trypsin inhibitor Kunitz domain superfamily||Fibronectin type III||Immunoglobulin-like fold||Pancreatic trypsin inhibitor Kunitz domain||Collagen triple helix repeat||Fibronectin type III superfamily||von Willebrand factor, type A||von Willebrand factor A-like domain superfamily
1	91322027	91322093	67	10	0.317016	0.660956	-0.34394	-77.0201	CG	ENSMUSG00000049515	promoter	Espnl	Ankyrin repeat-containing domain superfamily||Ankyrin repeat||Ankyrin repeat-containing domain
1	91322027	91322093	67	10	0.317016	0.660956	-0.34394	-77.0201	CG	ENSMUSG00000090322	promoter
1	91322027	91322093	67	10	0.317016	0.660956	-0.34394	-77.0201	CG	ENSMUSG00000049515	TSS	Espnl	Ankyrin repeat-containing domain superfamily||Ankyrin repeat||Ankyrin repeat-containing domain
1	91322027	91322093	67	10	0.317016	0.660956	-0.34394	-77.0201	CG	ENSMUSG00000049515	utr5	Espnl	Ankyrin repeat-containing domain superfamily||Ankyrin repeat||Ankyrin repeat-containing domain
1	91322027	91322093	67	10	0.317016	0.660956	-0.34394	-77.0201	CG	ENSMUSG00000049515	exon	Espnl	Ankyrin repeat-containing domain superfamily||Ankyrin repeat||Ankyrin repeat-containing domain
1	91945830	91945988	159	11	0.343518	0.617497	-0.273979	-53.89	CG	ENSMUSG00000026313	intron	Hdac4	Histone deacetylase family||Ureohydrolase domain superfamily||Histone deacetylase, glutamine rich N-terminal domain||Histone deacetylase domain superfamily||Histone deacetylase class II, eukaryotic||Histone deacetylase domain||Histone deacetylase 4
1	91945830	91945988	159	11	0.343518	0.617497	-0.273979	-53.89	CG	ENSMUSG00000026313	exon	Hdac4	Histone deacetylase family||Ureohydrolase domain superfamily||Histone deacetylase, glutamine rich N-terminal domain||Histone deacetylase domain superfamily||Histone deacetylase class II, eukaryotic||Histone deacetylase domain||Histone deacetylase 4
1	92554734	92554898	165	13	0.472197	0.752389	-0.280191	-75.5568	CG	Target=L1MdF_III:310-2707;Class=LINE/L1	repeat
1	92837933	92838007	75	8	0.253776	0.621591	-0.367815	-38.2559	CG	ENSMUSG00000100781	promoter
1	92837933	92838007	75	8	0.253776	0.621591	-0.367815	-38.2559	CG	ENSMUSG00000034220	intron	Gpc1	Glypican-1||Glypican||Glypican, conserved site
1	95783609	95783730	122	8	0.0887075	0.538057	-0.44935	-43.6737	CG	Target=L1MdA_II:199-5607;Class=LINE/L1	repeat
1	96036683	96036802	120	7	0.162038	0.676159	-0.514121	-39.8892	CG	Target=IAPEz-int:4656-6481;Class=LTR/ERVK	repeat
1	96093640	96093794	155	18	0.254813	0.49716	-0.242347	-99.1407	CG	Target=L1MdA_III:418-5606;Class=LINE/L1	repeat
1	96240838	96240923	86	6	0.309032	0.758691	-0.449659	-28.7187	CG	Target=L1MdTf_III:269-5586;Class=LINE/L1	repeat
1	96969207	96969269	63	18	0.411808	0.63453	-0.222723	-67.7144	CG	Target=IAPEz-int:3-82;Class=LTR/ERVK	repeat
1	96969207	96969269	63	18	0.411808	0.63453	-0.222723	-67.7144	CG	Target=IAPLTR2a2_Mm:1-444;Class=LTR/ERVK	repeat
1	96969207	96969269	63	18	0.411808	0.63453	-0.222723	-67.7144	CG	ENSMUSG00000045463	intron
1	98846168	98846324	157	15	0.293158	0.59937	-0.306212	-104.363	CG	Target=L1MdA_II:406-6599;Class=LINE/L1	repeat
1	100780189	100780274	86	7	0.470727	0.751013	-0.280286	-36.7761	CG	Target=MuRRS-int:1-4513;Class=LTR/ERV1	repeat
1	100986740	100986930	191	21	0.235183	0.420166	-0.184983	-97.0551	CG	Target=L1MdA_II:185-6599;Class=LINE/L1	repeat
1	102002099	102002279	181	28	0.355098	0.569235	-0.214137	-134.724	CG	Target=L1MdA_II:391-5606;Class=LINE/L1	repeat
1	102111773	102111976	204	9	0.367767	0.691264	-0.323497	-44.2805	CG	Target=L1MdN_I:352-3828;Class=LINE/L1	repeat
1	104159057	104159219	163	14	0.290127	0.577919	-0.287792	-75.0791	CG	Target=L1MdA_III:128-5586;Class=LINE/L1	repeat
1	104180875	104181024	150	12	0.311731	0.581552	-0.269821	-57.069	CG	Target=L1MdA_IV:406-1743;Class=LINE/L1	repeat
1	104881987	104882042	56	12	0.290464	0.535002	-0.244538	-58.2551	CG	ENSMUSG00000084704	promoter
1	104881987	104882042	56	12	0.290464	0.535002	-0.244538	-58.2551	CG	Target=RMER17B:1-958;Class=LTR/ERVK	repeat
1	104881987	104882042	56	12	0.290464	0.535002	-0.244538	-58.2551	CG	ENSMUSG00000050840	intron	Cdh20	Cadherin||Cadherin, cytoplasmic domain||Cadherin-like||Catenin binding domain superfamily||Cadherin conserved site
1	105027109	105027288	180	25	0.355221	0.577494	-0.222273	-126.426	CG	Target=L1MdF_I:898-7254;Class=LINE/L1	repeat
1	105284645	105284879	235	18	0.205094	0.479442	-0.274347	-103.811	CG	ENSMUSG00000047496	utr5	Rnf152	Zinc finger, RING-type||Zinc finger, RING/FYVE/PHD-type||E3 ubiquitin-protein ligase RNF152
1	105284645	105284879	235	18	0.205094	0.479442	-0.274347	-103.811	CG	ENSMUSG00000047496	exon	Rnf152	Zinc finger, RING-type||Zinc finger, RING/FYVE/PHD-type||E3 ubiquitin-protein ligase RNF152
1	105477488	105477562	75	7	0.465538	0.656375	-0.190837	-28.9386	CG	Target=L1MdA_V:185-6582;Class=LINE/L1	repeat
1	105477488	105477562	75	7	0.465538	0.656375	-0.190837	-28.9386	CG	ENSMUSG00000101214	intron
1	106734727	106734873	147	5	0.118481	0.64765	-0.529169	-27.8441	CG	ENSMUSG00000009905	intron	Kdsr	Short-chain dehydrogenase/reductase SDR||NAD(P)-binding domain superfamily||Short-chain dehydrogenase/reductase, conserved site
1	106774259	106774454	196	6	0.2892	0.860606	-0.571406	-49.601	CG	Target=RLTR13C2:1-106;Class=LTR/ERVK	repeat
1	106774259	106774454	196	6	0.2892	0.860606	-0.571406	-49.601	CG	ENSMUSG00000009907	intron	Vps4b	MIT domain superfamily||ATPase, AAA-type, core||MIT||P-loop containing nucleoside triphosphate hydrolase||ATPase, AAA-type, conserved site||Vps4 oligomerisation, C-terminal||AAA+ ATPase domain
1	106774259	106774454	196	6	0.2892	0.860606	-0.571406	-49.601	CG	Target=RLTR13C2:447-808;Class=LTR/ERVK	repeat
1	107391132	107391380	249	13	0.250778	0.718308	-0.46753	-74.5438	CG	Target=L1MdA_III:582-5594;Class=LINE/L1	repeat
1	110360875	110361006	132	7	0.0118303	0.555743	-0.543912	-44.6704	CG	Target=RLTR46:1-320;Class=LTR/ERVK	repeat
1	110619281	110619353	73	9	0.490946	0.731262	-0.240316	-37.629	CG	Target=L1MdTf_III:318-6165;Class=LINE/L1	repeat
1	112652281	112652413	133	19	0.439187	0.667478	-0.228291	-138.662	CG	Target=L1MdGf_I:277-5586;Class=LINE/L1	repeat
1	112864989	112865098	110	12	0.348291	0.624735	-0.276445	-61.4026	CG	Target=L1MdA_III:418-5606;Class=LINE/L1	repeat
1	113763213	113763445	233	26	0.482118	0.720405	-0.238287	-150.018	CG	Target=L1MdF_I:299-6574;Class=LINE/L1	repeat
1	114230198	114230290	93	11	0.181823	0.296913	-0.11509	-39.1004	CG	Target=L1MdTf_II:116-6570;Class=LINE/L1	repeat
1	115100492	115100613	122	13	0.482951	0.713269	-0.230318	-63.5791	CG	Target=L1MdA_VII:238-1364;Class=LINE/L1	repeat
1	117106616	117106668	53	9	0.176802	0.402312	-0.22551	-46.2316	CG	Target=B1_Mm:3-146;Class=SINE/Alu	repeat
1	117587400	117587467	68	4	0.0710955	0.429829	-0.358733	-18.6217	CG	Target=L1MdGf_II:134-5586;Class=LINE/L1	repeat
1	117823448	117823645	198	18	0.403579	0.723078	-0.319499	-123.043	CG	Target=L1MdF_I:132-5586;Class=LINE/L1	repeat
1	117844393	117844511	119	13	0.318539	0.578696	-0.260157	-70.3059	CG	Target=RLTR10-int:222-267;Class=LTR/ERVK	repeat
1	117844393	117844511	119	13	0.318539	0.578696	-0.260157	-70.3059	CG	ENSMUSG00000100305	intron	Gm28360	Krueppel-associated box||Zinc finger C2H2-type||KRAB domain superfamily||Zinc finger C2H2 superfamily
1	117881600	117881729	130	16	0.507907	0.701851	-0.193944	-81.8113	CG	Target=L1MdA_II:193-6599;Class=LINE/L1	repeat
1	117881600	117881729	130	16	0.507907	0.701851	-0.193944	-81.8113	CG	ENSMUSG00000100886	intron
1	117881810	117881923	114	6	0.160559	0.593694	-0.433135	-34.2661	CG	Target=L1MdA_II:193-6599;Class=LINE/L1	repeat
1	117881810	117881923	114	6	0.160559	0.593694	-0.433135	-34.2661	CG	ENSMUSG00000100886	intron
1	117946443	117946493	51	7	0.333867	0.565382	-0.231516	-52.4602	CG	Target=L1MdA_III:213-6578;Class=LINE/L1	repeat
1	117946443	117946493	51	7	0.333867	0.565382	-0.231516	-52.4602	CG	ENSMUSG00000101415	intron	Gm28168	Krueppel-associated box||Zinc finger C2H2-type||KRAB domain superfamily||Zinc finger C2H2 superfamily
1	118022599	118022720	122	18	0.33708	0.593566	-0.256486	-96.6725	CG	Target=L1MdF_I:316-3079;Class=LINE/L1	repeat
1	118022599	118022720	122	18	0.33708	0.593566	-0.256486	-96.6725	CG	ENSMUSG00000100703	intron
1	118073125	118073283	159	23	0.323856	0.545266	-0.22141	-134.456	CG	Target=L1MdGf_II:92-4474;Class=LINE/L1	repeat
1	118097582	118097677	96	7	0.274916	0.79474	-0.519824	-43.3158	CG	Target=L1MdA_I:17-4995;Class=LINE/L1	repeat
1	118115017	118115171	155	16	0.336373	0.618352	-0.28198	-100.999	CG	Target=L1MdF_III:101-6573;Class=LINE/L1	repeat
1	118216521	118216616	96	5	0.224286	0.590062	-0.365776	-34.6805	CG	Target=L1MdA_III:401-1092;Class=LINE/L1	repeat
1	118249520	118249579	60	6	0.294816	0.589224	-0.294408	-31.1208	CG	ENSMUSG00000099870	promoter
1	118249520	118249579	60	6	0.294816	0.589224	-0.294408	-31.1208	CG	Target=L1MdA_VI:32-1314;Class=LINE/L1	repeat
1	119750617	119750668	52	5	0.374884	0.683455	-0.30857	-23.4625	CG	ENSMUSG00000026384	intron	Ptpn4	FERM central domain||Protein-tyrosine phosphatase, catalytic||FERM conserved site||Protein-tyrosine phosphatase, active site||FERM, C-terminal PH-like domain||Band 4.1 domain||Protein-tyrosine phosphatase, non-receptor type-3, -4||FERM/acyl-CoA-binding protein superfamily||Tyrosine specific protein phosphatases domain||Ubiquitin-like domain superfamily||PH-like domain superfamily||PDZ superfamily…
1	119750617	119750668	52	5	0.374884	0.683455	-0.30857	-23.4625	CG	Target=L1MdTf_II:5587-6579;Class=LINE/L1	repeat
1	120553950	120554054	105	11	0.42493	0.689768	-0.264838	-51.4174	CG	Target=RMER17A-int:1097-1353;Class=LTR/ERVK	repeat
1	120669806	120669936	131	12	0.355053	0.697528	-0.342475	-58.5585	CG	ENSMUSG00000099957	intron
1	121177314	121177413	100	10	0.274486	0.473863	-0.199378	-45.9219	CG	ENSMUSG00000097881	intron
1	121177314	121177413	100	10	0.274486	0.473863	-0.199378	-45.9219	CG	1:121175907:121177907	CGI_shore
1	121203293	121203414	122	8	0.00573354	0.345573	-0.339839	-43.9883	CG	Target=L1MdA_I:25-5594;Class=LINE/L1	repeat
1	121227009	121227113	105	10	0.305124	0.632619	-0.327494	-53.3047	CG	ENSMUSG00000101700	intron
1	121501325	121501448	124	8	0.480988	0.757808	-0.276819	-36.9954	CG	ENSMUSG00000026339	exon	Ccdc93	Coiled-coil domain-containing protein 93||CCDC93, coiled-coil domain
1	121501325	121501448	124	8	0.480988	0.757808	-0.276819	-36.9954	CG	ENSMUSG00000026339	utr3	Ccdc93	Coiled-coil domain-containing protein 93||CCDC93, coiled-coil domain
1	122041618	122041784	167	14	0.262537	0.538589	-0.276052	-80.344	CG	Target=RMER17B:492-958;Class=LTR/ERVK	repeat
1	122953096	122953211	116	11	0.23469	0.374194	-0.139503	-47.2136	CG	Target=L1MdA_II:217-5605;Class=LINE/L1	repeat
1	122999010	122999168	159	9	0.171495	0.443943	-0.272449	-48.9733	CG	Target=L1MdV_III:370-6645;Class=LINE/L1	repeat
1	125362046	125362140	95	8	0.471322	0.671226	-0.199903	-32.5277	CG	Target=L1MdA_II:1-6599;Class=LINE/L1	repeat
1	125362193	125362435	243	19	0.499698	0.688077	-0.18838	-76.5839	CG	Target=L1MdA_II:1-6599;Class=LINE/L1	repeat
1	125872567	125872706	140	14	0.35258	0.61709	-0.264509	-80.9927	CG	ENSMUSG00000026344	utr3	Lypd1	-
1	125872567	125872706	140	14	0.35258	0.61709	-0.264509	-80.9927	CG	ENSMUSG00000026344	exon	Lypd1	-
1	125872567	125872706	140	14	0.35258	0.61709	-0.264509	-80.9927	CG	ENSMUSG00000026343	exon	Gpr39	G protein-coupled receptor, rhodopsin-like||GPCR, rhodopsin-like, 7TM
1	127384753	127384850	98	18	0.345659	0.623159	-0.2775	-110.242	CG	ENSMUSG00000036155	intron	Mgat5	Domain of unknown function DUF4525||Glycosyltransferase family 18
1	127384753	127384850	98	18	0.345659	0.623159	-0.2775	-110.242	CG	ENSMUSG00000036155	exon	Mgat5	Domain of unknown function DUF4525||Glycosyltransferase family 18
1	127967553	127967659	107	4	0.205604	0.806712	-0.601107	-20.8144	CG	ENSMUSG00000036086	intron	Zranb3	HNH endonuclease||Helicase superfamily 1/2, ATP-binding domain||Helicase, C-terminal||P-loop containing nucleoside triphosphate hydrolase||Zinc finger, RanBP2-type superfamily||HNH nuclease||SNF2-like, N-terminal domain superfamily||Zinc finger, RanBP2-type||SNF2-related, N-terminal domain
1	127967553	127967659	107	4	0.205604	0.806712	-0.601107	-20.8144	CG	Target=MIR3:84-149;Class=SINE/MIR	repeat
1	128280759	128280901	143	8	0.156529	0.575528	-0.418999	-48.0944	CG	Target=RSINE1:38-137;Class=SINE/B4	repeat
1	129773905	129774062	158	16	0.360371	0.661324	-0.300953	-104.302	CG	Target=L1MdA_II:408-6599;Class=LINE/L1	repeat
1	129773905	129774062	158	16	0.360371	0.661324	-0.300953	-104.302	CG	ENSMUSG00000042581	intron	Thsd7b	Thrombospondin type-1 (TSP1) repeat superfamily||Thrombospondin type-1 (TSP1) repeat
1	130111744	130111911	168	20	0.335934	0.62757	-0.291635	-139.45	CG	Target=L1MdF_III:289-6574;Class=LINE/L1	repeat
1	130111744	130111911	168	20	0.335934	0.62757	-0.291635	-139.45	CG	ENSMUSG00000042581	intron	Thsd7b	Thrombospondin type-1 (TSP1) repeat superfamily||Thrombospondin type-1 (TSP1) repeat
1	132229262	132229336	75	6	0.164992	0.787394	-0.622402	-39.7279	CG	ENSMUSG00000079330	exon	Lemd1	LEM/LEM-like domain superfamily||LEM domain||-
1	132229262	132229336	75	6	0.164992	0.787394	-0.622402	-39.7279	CG	1:132229003:132229380	CGI
1	132229262	132229336	75	6	0.164992	0.787394	-0.622402	-39.7279	CG	ENSMUSG00000079330	intron	Lemd1	LEM/LEM-like domain superfamily||LEM domain||-
1	132229262	132229336	75	6	0.164992	0.787394	-0.622402	-39.7279	CG	ENSMUSG00000066936	exon	Gm10188	-
1	132265928	132266031	104	11	0.0566533	0.229246	-0.172593	-53.1474	CG	Target=MMERGLN_LTR:1-430;Class=LTR/ERV1	repeat
1	132937580	132937662	83	8	0.244092	0.483631	-0.239539	-41.1928	CG	ENSMUSG00000026443	exon	Lrrn2	Leucine-rich repeat, typical subtype||Immunoglobulin subtype||Leucine-rich repeat||Immunoglobulin-like domain||Cysteine-rich flanking region, C-terminal||Immunoglobulin-like domain superfamily||Immunoglobulin subtype 2||Immunoglobulin-like fold||Fibronectin type III||Immunoglobulin I-set||Leucine-rich repeat domain superfamily
1	133067122	133067229	108	16	0.414714	0.65288	-0.238166	-88.6602	CG	ENSMUSG00000101102	intron
1	133067122	133067229	108	16	0.414714	0.65288	-0.238166	-88.6602	CG	ENSMUSG00000026447	exon	Pik3c2b	Phosphatidylinositol 3-/4-kinase, catalytic domain superfamily||Ubiquitin-like domain superfamily||Phosphatidylinositol 3-kinase, C2 domain||Armadillo-type fold||Phosphatidylinositol 3-kinase Ras-binding (PI3K RBD) domain||Phosphoinositide 3-kinase, accessory (PIK) domain||C2 domain||Phox homologous domain||Phosphatidylinositol kinase||Phosphatidylinositol 3-/4-kinase, catalytic domain||PX domain…
1	133788109	133788242	134	5	0.279942	0.758399	-0.478457	-51.9985	CG	ENSMUSG00000026463	intron	Atp2b4	P-type ATPase, A domain superfamily||P-type ATPase, phosphorylation site||-||P-type ATPase, subfamily IIB||Plasma membrane calcium transporting P-type ATPase, C-terminal||HAD-like superfamily||P-type ATPase, cytoplasmic domain N||Cation-transporting P-type ATPase, N-terminal||Cation-transporting P-type ATPase, C-terminal||P-type ATPase||Plasma membrane calcium-transporting ATPase 4||P-type ATPase…
1	134000845	134000983	139	7	0.237494	0.705895	-0.468401	-41.1434	CG	Target=RLTR10-int:9-300;Class=LTR/ERVK	repeat
1	134107471	134107591	121	13	0.326099	0.591079	-0.26498	-56.7962	CG	ENSMUSG00000073559	promoter
1	134107471	134107591	121	13	0.326099	0.591079	-0.26498	-56.7962	CG	Target=RSINE1:2-164;Class=SINE/B4	repeat
1	134256529	134256581	53	12	0.437505	0.714278	-0.276774	-60.3188	CG	Target=RLTR1D:239-605;Class=LTR/ERV1	repeat
1	135024716	135024778	63	4	0.117731	0.615937	-0.498206	-23.6375	CG	ENSMUSG00000042793	intron	Lgr6	Leucine-rich repeat domain superfamily||Leucine-rich repeat, typical subtype||G protein-coupled receptor, rhodopsin-like||Glycoprotein hormone receptor family||Leucine-rich repeat N-terminal domain||Leucine-rich repeat
1	135532546	135532605	60	12	0.42112	0.605024	-0.183905	-80.9417	CG	ENSMUSG00000009418	exon	Nav1	Nav/unc-53 family||AAA+ ATPase domain||P-loop containing nucleoside triphosphate hydrolase
1	135532546	135532605	60	12	0.42112	0.605024	-0.183905	-80.9417	CG	1:135532492:135532693	CGI
1	135831880	135832076	197	10	0.167579	0.619025	-0.451446	-59.0452	CG	ENSMUSG00000041782	exon	Lad1	Ladinin 1
1	135831880	135832076	197	10	0.167579	0.619025	-0.451446	-59.0452	CG	ENSMUSG00000041782	intron	Lad1	Ladinin 1
1	135889846	135889979	134	8	0.289617	0.540991	-0.251374	-34.5116	CG	ENSMUSG00000026413	exon	Pkp1	Plakophilin/Delta catenin||Armadillo-like helical||Armadillo-type fold||Armadillo||Plakophilin-1||-
1	135889846	135889979	134	8	0.289617	0.540991	-0.251374	-34.5116	CG	ENSMUSG00000026413	intron	Pkp1	Plakophilin/Delta catenin||Armadillo-like helical||Armadillo-type fold||Armadillo||Plakophilin-1||-
1	136214396	136214527	132	6	0.339253	0.792762	-0.453509	-33.9159	CG	ENSMUSG00000087230	promoter	Mroh3	-||Armadillo-type fold
1	136214396	136214527	132	6	0.339253	0.792762	-0.453509	-33.9159	CG	ENSMUSG00000041605	exon	Inava	Innate immunity activator protein||Domain of unknown function DUF3338||-
1	136214396	136214527	132	6	0.339253	0.792762	-0.453509	-33.9159	CG	1:136213815:136215815	CGI_shore
1	136214396	136214527	132	6	0.339253	0.792762	-0.453509	-33.9159	CG	ENSMUSG00000097315	promoter
1	136214396	136214527	132	6	0.339253	0.792762	-0.453509	-33.9159	CG	ENSMUSG00000041605	intron	Inava	Innate immunity activator protein||Domain of unknown function DUF3338||-
1	136214648	136214933	286	7	0.0699785	0.653876	-0.583897	-51.3561	CG	ENSMUSG00000087230	promoter	Mroh3	-||Armadillo-type fold
1	136214648	136214933	286	7	0.0699785	0.653876	-0.583897	-51.3561	CG	1:136213815:136215815	CGI_shore
1	136214648	136214933	286	7	0.0699785	0.653876	-0.583897	-51.3561	CG	ENSMUSG00000097315	promoter
1	136214648	136214933	286	7	0.0699785	0.653876	-0.583897	-51.3561	CG	ENSMUSG00000041605	intron	Inava	Innate immunity activator protein||Domain of unknown function DUF3338||-
1	138652517	138652662	146	10	0.29578	0.547121	-0.251341	-50.5128	CG	Target=L1MdV_I:350-2595;Class=LINE/L1	repeat
1	138652517	138652662	146	10	0.29578	0.547121	-0.251341	-50.5128	CG	ENSMUSG00000100459	intron
1	138950281	138950402	122	6	0.305843	0.805944	-0.500101	-33.772	CG	Target=MMERVK10C-int:1-267;Class=LTR/ERVK	repeat
1	139231759	139231820	62	4	0.00844454	0.483839	-0.475394	-20.6094	CG	ENSMUSG00000063681	exon	Crb1	Growth factor receptor cysteine-rich domain superfamily||EGF-like calcium-binding, conserved site||EGF-type aspartate/asparagine hydroxylation site||EGF-like domain||-||EGF-like calcium-binding domain||Concanavalin A-like lectin/glucanase domain superfamily||Laminin G domain||EGF-like, conserved site
1	139231759	139231820	62	4	0.00844454	0.483839	-0.475394	-20.6094	CG	ENSMUSG00000063681	intron	Crb1	Growth factor receptor cysteine-rich domain superfamily||EGF-like calcium-binding, conserved site||EGF-type aspartate/asparagine hydroxylation site||EGF-like domain||-||EGF-like calcium-binding domain||Concanavalin A-like lectin/glucanase domain superfamily||Laminin G domain||EGF-like, conserved site
1	139641145	139641537	393	51	0.336119	0.570135	-0.234015	-358.371	CG	Target=L1MdGf_I:157-2851;Class=LINE/L1	repeat
1	139641145	139641537	393	51	0.336119	0.570135	-0.234015	-358.371	CG	ENSMUSG00000090623	intron
1	139641684	139641823	140	26	0.461139	0.682512	-0.221374	-153.199	CG	Target=L1MdGf_I:157-2851;Class=LINE/L1	repeat
1	139641684	139641823	140	26	0.461139	0.682512	-0.221374	-153.199	CG	ENSMUSG00000090623	intron
1	141186758	141187111	354	43	0.383409	0.604531	-0.221122	-233.571	CG	Target=L1MdGf_II:92-3067;Class=LINE/L1	repeat
1	141548130	141548238	109	12	0.231974	0.550111	-0.318137	-75.9848	CG	Target=MMERVK9E_I-int:2-4449;Class=LTR/ERVK	repeat
1	141548130	141548238	109	12	0.231974	0.550111	-0.318137	-75.9848	CG	Target=ERVB7_2-LTR_MM:11-372;Class=LTR/ERVK	repeat
1	142125522	142127260	1739	19	0.296547	0.645681	-0.349134	-145.569	CG	Target=RLTR45-int:2345-2758;Class=LTR/ERVK	repeat
1	142125522	142127260	1739	19	0.296547	0.645681	-0.349134	-145.569	CG	Target=ERVB4_2-I_MM:5826-5965;Class=LTR/ERVK	repeat
1	142125522	142127260	1739	19	0.296547	0.645681	-0.349134	-145.569	CG	Target=RLTR45-int:1-2077;Class=LTR/ERVK	repeat
1	142310738	142310863	126	7	0.353363	0.765694	-0.412331	-36.9298	CG	Target=MMERVK10C-int:1-399;Class=LTR/ERVK	repeat
1	143027154	143027309	156	15	0.155679	0.402606	-0.246927	-89.3221	CG	Target=L1MdA_II:391-6599;Class=LINE/L1	repeat
1	143110828	143111003	176	19	0.181171	0.345276	-0.164105	-86.2438	CG	Target=L1MdF_I:196-2591;Class=LINE/L1	repeat
1	143278345	143278549	205	14	0.353085	0.685007	-0.331922	-75.4133	CG	Target=B1_Mus1:1-148;Class=SINE/Alu	repeat
1	144489432	144492798	3367	10	0.275475	0.679147	-0.403672	-50.5107	CG	Target=B1_Mus1:1-146;Class=SINE/Alu	repeat
1	144489432	144492798	3367	10	0.275475	0.679147	-0.403672	-50.5107	CG	Target=MER67C:1-373;Class=LTR/ERV1	repeat
1	144489432	144492798	3367	10	0.275475	0.679147	-0.403672	-50.5107	CG	Target=ID4:2-82;Class=SINE/ID	repeat
1	144489432	144492798	3367	10	0.275475	0.679147	-0.403672	-50.5107	CG	Target=ORR1A3:3-151;Class=LTR/ERVL-MaLR	repeat
1	144489432	144492798	3367	10	0.275475	0.679147	-0.403672	-50.5107	CG	Target=L1M3:3756-4059;Class=LINE/L1	repeat
1	144489432	144492798	3367	10	0.275475	0.679147	-0.403672	-50.5107	CG	Target=RMER1A:3-785;Class=Other	repeat
1	146822129	146822219	91	9	0.484931	0.694377	-0.209446	-38.1886	CG	ENSMUSG00000085822	intron
1	146822129	146822219	91	9	0.484931	0.694377	-0.209446	-38.1886	CG	Target=L1MdN_I:302-6566;Class=LINE/L1	repeat
1	146822129	146822219	91	9	0.484931	0.694377	-0.209446	-38.1886	CG	ENSMUSG00000035131	intron	Brinp3	BMP/retinoic acid-inducible neural-specific protein||Growth factor receptor cysteine-rich domain superfamily||-||Membrane attack complex component/perforin (MACPF) domain
1	148081972	148082093	122	17	0.294829	0.406267	-0.111438	-58.5876	CG	Target=L1MdA_II:1-6599;Class=LINE/L1	repeat
1	148332448	148332517	70	5	0.199207	0.639335	-0.440128	-28.3516	CG	Target=L1MdA_III:384-6002;Class=LINE/L1	repeat
1	150230307	150230364	58	8	0.550347	0.730889	-0.180542	-39.4044	CG	Target=IAPEz-int:13-82;Class=LTR/ERVK	repeat
1	150230307	150230364	58	8	0.550347	0.730889	-0.180542	-39.4044	CG	Target=IAPEz-int:15-275;Class=LTR/ERVK	repeat
1	150265949	150266110	162	17	0.520277	0.738804	-0.218527	-84.5679	CG	ENSMUSG00000099875	exon
1	150265949	150266110	162	17	0.520277	0.738804	-0.218527	-84.5679	CG	ENSMUSG00000099875	TSS
1	150265949	150266110	162	17	0.520277	0.738804	-0.218527	-84.5679	CG	ENSMUSG00000099875	promoter
1	150265949	150266110	162	17	0.520277	0.738804	-0.218527	-84.5679	CG	Target=L1MdV_I:6122-6558;Class=LINE/L1	repeat
1	151518786	151518913	128	9	0.222866	0.553614	-0.330748	-43.6183	CG	Target=B1_Mus2:1-147;Class=SINE/Alu	repeat
1	151976130	151976236	107	14	0.326541	0.650266	-0.323724	-71.305	CG	ENSMUSG00000032666	intron	1700025G04Rik	-||Protein of unknown function DUF4612
1	152369892	152369964	73	10	0.361171	0.702697	-0.341526	-55.4818	CG	Target=B1_Mus2:1-147;Class=SINE/Alu	repeat
1	152700587	152700747	161	8	0.349435	0.803185	-0.453751	-53.3299	CG	ENSMUSG00000026482	intron	Rgl1	Ubiquitin-like domain superfamily||Ras guanine-nucleotide exchange factors catalytic domain||Ras guanine-nucleotide exchange factor catalytic domain superfamily||Ras guanine nucleotide exchange factor domain superfamily||-||Ral guanine nucleotide dissociation stimulator-like 1||Ras guanine-nucleotide exchange factor, conserved site||Ras-like guanine nucleotide exchange factor, N-terminal||Ras-ass…
1	152807876	152807973	98	8	0.0118303	0.363316	-0.351486	-37.5548	CG	ENSMUSG00000026480	promoter	Ncf2	Neutrophil cytosol factor 2||Tetratricopeptide repeat-containing domain||SH3 domain||SH3-like domain superfamily||Neutrophil cytosol factor 2, SH3 domain 1||Tetratricopeptide repeat 1||Tetratricopeptide-like helical domain superfamily||Neutrophil cytosol factor 2, PB1 domain||Tetratricopeptide repeat||PB1 domain
1	152807876	152807973	98	8	0.0118303	0.363316	-0.351486	-37.5548	CG	ENSMUSG00000026480	utr5	Ncf2	Neutrophil cytosol factor 2||Tetratricopeptide repeat-containing domain||SH3 domain||SH3-like domain superfamily||Neutrophil cytosol factor 2, SH3 domain 1||Tetratricopeptide repeat 1||Tetratricopeptide-like helical domain superfamily||Neutrophil cytosol factor 2, PB1 domain||Tetratricopeptide repeat||PB1 domain
1	152807876	152807973	98	8	0.0118303	0.363316	-0.351486	-37.5548	CG	ENSMUSG00000026480	exon	Ncf2	Neutrophil cytosol factor 2||Tetratricopeptide repeat-containing domain||SH3 domain||SH3-like domain superfamily||Neutrophil cytosol factor 2, SH3 domain 1||Tetratricopeptide repeat 1||Tetratricopeptide-like helical domain superfamily||Neutrophil cytosol factor 2, PB1 domain||Tetratricopeptide repeat||PB1 domain
1	153141336	153141454	119	4	0.0102772	0.515096	-0.504819	-24.4032	CG	Target=RMER12C:795-891;Class=LTR/ERVK	repeat
1	153141336	153141454	119	4	0.0102772	0.515096	-0.504819	-24.4032	CG	ENSMUSG00000026479	intron	Lamc2	Laminin IV||EGF-like, conserved site||Laminin subunit gamma-2||-||EGF-like domain||Laminin EGF domain
1	153196086	153196143	58	7	0.242031	0.452744	-0.210713	-31.2486	CG	Target=RMER13B:1-851;Class=LTR/ERVK	repeat
1	154198865	154199070	206	22	0.315233	0.560796	-0.245563	-118	CG	Target=RMER17A2:1-895;Class=LTR/ERVK	repeat
1	154243087	154243263	177	9	0.326314	0.750454	-0.424139	-45.8678	CG	ENSMUSG00000099933	intron
1	154243087	154243263	177	9	0.326314	0.750454	-0.424139	-45.8678	CG	Target=L1MdA_II:48-5606;Class=LINE/L1	repeat
1	154633610	154633683	74	7	0.419174	0.6986	-0.279427	-29.4379	CG	ENSMUSG00000004110	exon	Cacna1e	Voltage-dependent channel domain superfamily||EF-hand domain||Voltage-dependent L-type calcium channel, IQ-associated domain||Voltage-dependent calcium channel, alpha-1 subunit, IQ domain||Ion transport domain||Voltage-dependent calcium channel, R-type, alpha-1 subunit||Voltage-dependent calcium channel, alpha-1 subunit
1	154633610	154633683	74	7	0.419174	0.6986	-0.279427	-29.4379	CG	ENSMUSG00000004110	utr5	Cacna1e	Voltage-dependent channel domain superfamily||EF-hand domain||Voltage-dependent L-type calcium channel, IQ-associated domain||Voltage-dependent calcium channel, alpha-1 subunit, IQ domain||Ion transport domain||Voltage-dependent calcium channel, R-type, alpha-1 subunit||Voltage-dependent calcium channel, alpha-1 subunit
1	156292783	156292879	97	8	0.436285	0.796355	-0.36007	-43.2966	CG	ENSMUSG00000060985	intron	Tdrd5	TDRD5, second LOTUS domain||OST-HTH/LOTUS domain||Tudor domain||SNase-like, OB-fold superfamily
1	156292783	156292879	97	8	0.436285	0.796355	-0.36007	-43.2966	CG	Target=L1MEf:1451-1789;Class=LINE/L1	repeat
1	156378206	156378355	150	20	0.398231	0.685449	-0.287217	-119.71	CG	ENSMUSG00000026601	promoter	Axdnd1	-||Axonemal dynein light chain
1	156378206	156378355	150	20	0.398231	0.685449	-0.287217	-119.71	CG	ENSMUSG00000026601	intron	Axdnd1	-||Axonemal dynein light chain
1	156716078	156716200	123	5	0.0118303	0.519962	-0.508131	-29.1336	CG	ENSMUSG00000033557	intron	Fam20b	FAM20||FAM20, C-terminal
1	157613128	157613279	152	21	0.299301	0.579235	-0.279934	-120.464	CG	Target=L1MdA_III:74-6579;Class=LINE/L1	repeat
1	158935996	158936122	127	20	0.246225	0.507122	-0.260897	-130.68	CG	ENSMUSG00000073530	exon	Pappa2	Fibronectin type III superfamily||Pappalysin-2||Notch domain||Concanavalin A-like lectin/glucanase domain superfamily||LamG-like jellyroll fold||Sushi/SCR/CCP superfamily||Peptidase M43, pregnancy-associated plasma-A||Sushi/SCR/CCP domain||Myxococcus cysteine-rich repeat
1	159190030	159190135	106	11	0.268937	0.47827	-0.209333	-51.7029	CG	Target=B1_Mm:1-147;Class=SINE/Alu	repeat
1	161469500	161469594	95	16	0.334164	0.563638	-0.229475	-81.0193	CG	Target=RLTR27:1-309;Class=LTR/ERVK	repeat
1	161469500	161469594	95	16	0.334164	0.563638	-0.229475	-81.0193	CG	Target=MT2B1:270-372;Class=LTR/ERVL	repeat
1	163703057	163703250	194	13	0.24925	0.531447	-0.282197	-74.3389	CG	ENSMUSG00000040113	exon	Mettl11b	S-adenosyl-L-methionine-dependent methyltransferase||-||Alpha-N-methyltransferase NTM1
1	163703057	163703250	194	13	0.24925	0.531447	-0.282197	-74.3389	CG	ENSMUSG00000040113	utr3	Mettl11b	S-adenosyl-L-methionine-dependent methyltransferase||-||Alpha-N-methyltransferase NTM1
1	164224489	164224560	72	6	0.121582	0.366781	-0.245199	-31.9577	CG	Target=RLTR4_Mm:1-742;Class=LTR/ERV1	repeat
1	164224489	164224560	72	6	0.121582	0.366781	-0.245199	-31.9577	CG	Target=RLTR4_MM-int:3-2300;Class=LTR/ERV1	repeat
1	164229292	164229619	328	30	0.185969	0.522223	-0.336254	-254.523	CG	Target=RLTR4_Mm:1-742;Class=LTR/ERV1	repeat
1	164229292	164229619	328	30	0.185969	0.522223	-0.336254	-254.523	CG	Target=L1MdF_I:5521-5586;Class=LINE/L1	repeat
1	164229292	164229619	328	30	0.185969	0.522223	-0.336254	-254.523	CG	Target=L1MdF_I:5587-6572;Class=LINE/L1	repeat
1	164916447	164916674	228	19	0.251391	0.477053	-0.225662	-99.5105	CG	Target=L1MdA_III:366-5605;Class=LINE/L1	repeat
1	164916447	164916674	228	19	0.251391	0.477053	-0.225662	-99.5105	CG	ENSMUSG00000104117	intron
1	165026172	165026252	81	9	0.0976582	0.159065	-0.061407	-29.6606	CG	Target=L1MdA_II:219-5606;Class=LINE/L1	repeat
1	165655652	165656087	436	38	0.1076	0.394997	-0.287396	-268.41	CG	ENSMUSG00000040723	exon	Rcsd1	FAM21/CAPZIP domain||RCSD||-
1	165655652	165656087	436	38	0.1076	0.394997	-0.287396	-268.41	CG	ENSMUSG00000040723	intron	Rcsd1	FAM21/CAPZIP domain||RCSD||-
1	165655652	165656087	436	38	0.1076	0.394997	-0.287396	-268.41	CG	Target=L1MdN_I:6317-6566;Class=LINE/L1	repeat
1	165656986	165657087	102	13	0.306184	0.559137	-0.252953	-68.4414	CG	ENSMUSG00000040723	intron	Rcsd1	FAM21/CAPZIP domain||RCSD||-
1	165656986	165657087	102	13	0.306184	0.559137	-0.252953	-68.4414	CG	Target=RLTR1B:1-486;Class=LTR/ERV1	repeat
1	166100582	166100816	235	25	0.227797	0.399441	-0.171644	-125.069	CG	ENSMUSG00000026564	exon	Dusp27	Dual specificity phosphatase||Atypical dual specificity phosphatase, subfamily A||Dual specificity phosphatase, catalytic domain||Protein-tyrosine phosphatase-like||Dual specificity protein phosphatase domain||Tyrosine specific protein phosphatases domain||Atypical dual specificity phosphatase
1	166175186	166175301	116	16	0.497437	0.710311	-0.212874	-73.3816	CG	Target=RLTR10C:1-434;Class=LTR/ERVK	repeat
1	166175186	166175301	116	16	0.497437	0.710311	-0.212874	-73.3816	CG	Target=MMERVK10C-int:1-204;Class=LTR/ERVK	repeat
1	166758239	166758331	93	6	0.301731	0.56938	-0.26765	-29.4506	CG	Target=RMER13A2:1-779;Class=LTR/ERVK	repeat
1	166798825	166799004	180	11	0.413923	0.729442	-0.315519	-64.6838	CG	ENSMUSG00000103073	exon
1	166798825	166799004	180	11	0.413923	0.729442	-0.315519	-64.6838	CG	ENSMUSG00000103073	TSS
1	166798825	166799004	180	11	0.413923	0.729442	-0.315519	-64.6838	CG	ENSMUSG00000103073	promoter
1	167077909	167078037	129	16	0.275423	0.555871	-0.280449	-96.4102	CG	ENSMUSG00000060568	intron	Fam78b	Protein FAM78||-||Protein FAM78B
1	168494068	168494124	57	5	0.300817	0.529272	-0.228455	-25.9024	CG	Target=L1MdF_I:6201-6573;Class=LINE/L1	repeat
1	172554369	172554498	130	9	0.309858	0.626049	-0.316191	-47.1497	CG	ENSMUSG00000049598	promoter	Vsig8	Immunoglobulin subtype 2||Immunoglobulin-like domain superfamily||Immunoglobulin-like domain||Immunoglobulin V-set domain||Immunoglobulin subtype||Immunoglobulin-like fold
1	172554369	172554498	130	9	0.309858	0.626049	-0.316191	-47.1497	CG	Target=MIR1_Amn:26-169;Class=SINE/MIR	repeat
1	172554369	172554498	130	9	0.309858	0.626049	-0.316191	-47.1497	CG	ENSMUSG00000085184	intron
1	173812156	173812219	64	11	0.527624	0.792024	-0.2644	-56.8076	CG	Target=L1MdA_VI:410-5585;Class=LINE/L1	repeat
1	174787625	174787757	133	7	0.132537	0.772207	-0.63967	-54.6192	CG	Target=L1MdA_II:200-565;Class=LINE/L1	repeat
1	174787625	174787757	133	7	0.132537	0.772207	-0.63967	-54.6192	CG	ENSMUSG00000028354	intron	Fmn2	Formin homology family, Cappuccino subfamily||Formin, FH2 domain||Formin Homology 1
1	174943155	174943216	62	5	0.144744	0.363601	-0.218858	-25.2087	CG	Target=L1MdTf_III:111-1333;Class=LINE/L1	repeat
1	175901289	175901369	81	11	0.299718	0.474851	-0.175132	-47.588	CG	ENSMUSG00000039748	promoter	Exo1	5'-3' exonuclease, C-terminal domain superfamily||XPG conserved site||XPG/Rad2 endonuclease||PIN-like domain superfamily||Exonuclease-1, H3TH domain||XPG N-terminal||XPG-I domain||-||Helix-hairpin-helix motif, class 2||Exonuclease 1
1	175901289	175901369	81	11	0.299718	0.474851	-0.175132	-47.588	CG	ENSMUSG00000039748	exon	Exo1	5'-3' exonuclease, C-terminal domain superfamily||XPG conserved site||XPG/Rad2 endonuclease||PIN-like domain superfamily||Exonuclease-1, H3TH domain||XPG N-terminal||XPG-I domain||-||Helix-hairpin-helix motif, class 2||Exonuclease 1
1	176580872	176581027	156	23	0.676748	0.821189	-0.144441	-97.8248	CG	Target=RLTR10-int:41-953;Class=LTR/ERVK	repeat
1	176873549	176873654	106	11	0.233893	0.444065	-0.210172	-47.2177	CG	ENSMUSG00000026504	intron	Sdccag8	-||Serologically defined colon cancer antigen 8
1	178299500	178299692	193	17	0.368377	0.626134	-0.257757	-93.6815	CG	ENSMUSG00000104126	exon
1	178826697	178826753	57	4	0.20454	0.587802	-0.383262	-19.7261	CG	ENSMUSG00000026494	intron	Kif26b	P-loop containing nucleoside triphosphate hydrolase||Kinesin-like protein||Kinesin motor domain superfamily||Kinesin motor domain
1	179343997	179344169	173	19	0.418573	0.648217	-0.229643	-106.796	CG	ENSMUSG00000055067	intron	Smyd3	-||Tetratricopeptide-like helical domain superfamily||SET domain||Histone-lysine N-methyltransferase Smyd3||Zinc finger, MYND-type
1	179445536	179445606	71	8	0.31038	0.736187	-0.425807	-45.6503	CG	ENSMUSG00000055067	intron	Smyd3	-||Tetratricopeptide-like helical domain superfamily||SET domain||Histone-lysine N-methyltransferase Smyd3||Zinc finger, MYND-type
1	179636176	179636335	160	21	0.35024	0.564611	-0.21437	-111.979	CG	Target=L1MdF_I:382-5586;Class=LINE/L1	repeat
1	179925318	179925378	61	7	0.411165	0.632116	-0.220952	-28.8877	CG	ENSMUSG00000104418	exon
1	180162177	180162352	176	19	0.362449	0.602967	-0.240518	-99.3589	CG	ENSMUSG00000026490	exon	Cdc42bpa	AGC-kinase, C-terminal||Myotonic dystrophy protein kinase, coiled coil||Serine/threonine-protein kinase MRCK alpha||CRIB domain||KELK-motif containing domain||Protein kinase domain||Citron homology (CNH) domain||Serine/threonine-protein kinase, active site||Pleckstrin homology domain||Protein kinase, C-terminal||Diacylglycerol/phorbol-ester binding||PH-like domain superfamily||Protein kinase, ATP…
1	180162177	180162352	176	19	0.362449	0.602967	-0.240518	-99.3589	CG	ENSMUSG00000026490	utr3	Cdc42bpa	AGC-kinase, C-terminal||Myotonic dystrophy protein kinase, coiled coil||Serine/threonine-protein kinase MRCK alpha||CRIB domain||KELK-motif containing domain||Protein kinase domain||Citron homology (CNH) domain||Serine/threonine-protein kinase, active site||Pleckstrin homology domain||Protein kinase, C-terminal||Diacylglycerol/phorbol-ester binding||PH-like domain superfamily||Protein kinase, ATP…
1	180377075	180377172	98	12	0.365918	0.756614	-0.390695	-78.085	CG	ENSMUSG00000103772	exon
1	180377075	180377172	98	12	0.365918	0.756614	-0.390695	-78.085	CG	ENSMUSG00000038855	intron	Itpkb	Inositol polyphosphate kinase superfamily||Inositol polyphosphate kinase
1	181038214	181038301	88	8	0.406749	0.712152	-0.305403	-39.8271	CG	Target=RLTR13D5:1-1023;Class=LTR/ERVK	repeat
1	181871479	181871548	70	5	0.574668	0.723527	-0.148859	-21.5838	CG	Target=MMERVK10C-int:1-275;Class=LTR/ERVK	repeat
1	182478528	182478622	95	6	0.0118303	0.402192	-0.390362	-27.4218	CG	ENSMUSG00000026509	intron	Capn2	Calpain subdomain III||Calpain-2||EF-hand domain||Cysteine peptidase, cysteine active site||Papain-like cysteine peptidase superfamily||Calpain large subunit, domain III superfamily||EF-hand domain pair||Peptidase C2, calpain, domain III||EF-Hand 1, calcium-binding site||Peptidase C2, calpain family||Peptidase C2, calpain, catalytic domain||Peptidase C2, calpain, large subunit, domain III
1	182478528	182478622	95	6	0.0118303	0.402192	-0.390362	-27.4218	CG	ENSMUSG00000026509	exon	Capn2	Calpain subdomain III||Calpain-2||EF-hand domain||Cysteine peptidase, cysteine active site||Papain-like cysteine peptidase superfamily||Calpain large subunit, domain III superfamily||EF-hand domain pair||Peptidase C2, calpain, domain III||EF-Hand 1, calcium-binding site||Peptidase C2, calpain family||Peptidase C2, calpain, catalytic domain||Peptidase C2, calpain, large subunit, domain III
1	183423358	183423497	140	22	0.135333	0.336121	-0.200788	-134.768	CG	ENSMUSG00000053461	intron	Hhipl2	Six-bladed beta-propeller, TolB-like||Glucose/Sorbosone dehydrogenase||Soluble quinoprotein glucose/sorbosone dehydrogenase||Folate receptor-like
1	183423358	183423497	140	22	0.135333	0.336121	-0.200788	-134.768	CG	ENSMUSG00000053461	utr5	Hhipl2	Six-bladed beta-propeller, TolB-like||Glucose/Sorbosone dehydrogenase||Soluble quinoprotein glucose/sorbosone dehydrogenase||Folate receptor-like
1	183423358	183423497	140	22	0.135333	0.336121	-0.200788	-134.768	CG	ENSMUSG00000053461	exon	Hhipl2	Six-bladed beta-propeller, TolB-like||Glucose/Sorbosone dehydrogenase||Soluble quinoprotein glucose/sorbosone dehydrogenase||Folate receptor-like
1	184694110	184694177	68	8	0.116904	0.404681	-0.287777	-38.9331	CG	ENSMUSG00000103314	promoter
1	184694110	184694177	68	8	0.116904	0.404681	-0.287777	-38.9331	CG	Target=B1_Mm:2-147;Class=SINE/Alu	repeat
1	184735285	184735431	147	18	0.176312	0.527654	-0.351341	-124.061	CG	ENSMUSG00000102158	promoter
1	184944870	184944927	58	9	0.409957	0.654791	-0.244834	-39.8569	CG	ENSMUSG00000026620	exon	Mark1	Protein kinase, ATP binding site||Serine/threonine-protein kinase MARK1||Serine/threonine-protein kinase MARK/par1||Protein kinase domain||Protein kinase-like domain superfamily||Serine/threonine-protein kinase, active site||KA1 domain/Ssp2, C-terminal||Ubiquitin-associated domain||Kinase associated domain 1 (KA1)
1	184944870	184944927	58	9	0.409957	0.654791	-0.244834	-39.8569	CG	ENSMUSG00000026620	utr5	Mark1	Protein kinase, ATP binding site||Serine/threonine-protein kinase MARK1||Serine/threonine-protein kinase MARK/par1||Protein kinase domain||Protein kinase-like domain superfamily||Serine/threonine-protein kinase, active site||KA1 domain/Ssp2, C-terminal||Ubiquitin-associated domain||Kinase associated domain 1 (KA1)
1	188004786	188004961	176	14	0.397257	0.611321	-0.214064	-65.6223	CG	ENSMUSG00000026610	intron	Esrrg	Oestrogen receptor/oestrogen-related receptor||-||Zinc finger, NHR/GATA-type||Nuclear hormone receptor, ligand-binding domain||Retinoic acid receptor||Zinc finger, nuclear hormone receptor-type||Nuclear hormone receptor-like domain superfamily||Oestrogen-related receptor||Nuclear hormone receptor
1	189260503	189260628	126	10	0.365855	0.593541	-0.227687	-45.7788	CG	ENSMUSG00000037624	intron	Kcnk2	Potassium channel domain||Two pore domain potassium channel, TREK||-||Two pore domain potassium channel
1	189386697	189386795	99	8	0.494589	0.823252	-0.328664	-40.7914	CG	Target=Lx8b:6173-7055;Class=LINE/L1	repeat
1	189386697	189386795	99	8	0.494589	0.823252	-0.328664	-40.7914	CG	ENSMUSG00000037624	intron	Kcnk2	Potassium channel domain||Two pore domain potassium channel, TREK||-||Two pore domain potassium channel
1	189390535	189390639	105	13	0.062735	0.568873	-0.506138	-122.774	CG	Target=L1MdA_III:382-2933;Class=LINE/L1	repeat
1	189390535	189390639	105	13	0.062735	0.568873	-0.506138	-122.774	CG	ENSMUSG00000037624	intron	Kcnk2	Potassium channel domain||Two pore domain potassium channel, TREK||-||Two pore domain potassium channel
1	189771659	189771794	136	16	0.329535	0.641671	-0.312135	-91.0196	CG	ENSMUSG00000026604	intron	Ptpn14	Protein-tyrosine phosphatase, active site||FERM conserved site||Protein-tyrosine phosphatase, non-receptor type-14, -21||Protein-tyrosine phosphatase, catalytic||FERM central domain||FERM domain||PTP type protein phosphatase||FERM, N-terminal||FERM superfamily, second domain||Protein-tyrosine phosphatase-like||PH-like domain superfamily||Ubiquitin-like domain superfamily||Tyrosine specific protei…
1	189890111	189890202	92	7	0.339896	0.665505	-0.325609	-29.9916	CG	ENSMUSG00000026603	intron	Smyd2	Zinc finger, MYND-type||SET domain||Tetratricopeptide-like helical domain superfamily
1	189890111	189890202	92	7	0.339896	0.665505	-0.325609	-29.9916	CG	ENSMUSG00000026603	promoter	Smyd2	Zinc finger, MYND-type||SET domain||Tetratricopeptide-like helical domain superfamily
1	190464643	190464768	126	13	0.368928	0.639572	-0.270644	-57.6784	CG	Target=X1_LINE:213-581;Class=LINE/CR1	repeat
1	190711920	190711977	58	9	0.475814	0.712378	-0.236564	-39.1603	CG	Target=L1_Mur3:4959-5665;Class=LINE/L1	repeat
1	190711920	190711977	58	9	0.475814	0.712378	-0.236564	-39.1603	CG	Target=Lx8b:6582-7322;Class=LINE/L1	repeat
1	190711920	190711977	58	9	0.475814	0.712378	-0.236564	-39.1603	CG	ENSMUSG00000089872	intron	Rps6kc1	MIT||MIT domain superfamily||-||Ribosomal protein S6 kinase delta-1||Phox homologous domain||Protein kinase domain||RPK118-like, kinase domain||PX domain superfamily||Protein kinase-like domain superfamily
1	190904791	190904956	166	11	0.202989	0.458673	-0.255684	-51.7689	CG	ENSMUSG00000089872	intron	Rps6kc1	MIT||MIT domain superfamily||-||Ribosomal protein S6 kinase delta-1||Phox homologous domain||Protein kinase domain||RPK118-like, kinase domain||PX domain superfamily||Protein kinase-like domain superfamily
1	190904791	190904956	166	11	0.202989	0.458673	-0.255684	-51.7689	CG	ENSMUSG00000089872	utr3	Rps6kc1	MIT||MIT domain superfamily||-||Ribosomal protein S6 kinase delta-1||Phox homologous domain||Protein kinase domain||RPK118-like, kinase domain||PX domain superfamily||Protein kinase-like domain superfamily
1	190904791	190904956	166	11	0.202989	0.458673	-0.255684	-51.7689	CG	ENSMUSG00000089872	exon	Rps6kc1	MIT||MIT domain superfamily||-||Ribosomal protein S6 kinase delta-1||Phox homologous domain||Protein kinase domain||RPK118-like, kinase domain||PX domain superfamily||Protein kinase-like domain superfamily
1	191502029	191502128	100	18	0.47968	0.707983	-0.228302	-100.507	CG	Target=IAPEz-int:1-55;Class=LTR/ERVK	repeat
1	191502029	191502128	100	18	0.47968	0.707983	-0.228302	-100.507	CG	Target=IAPEz-int:11-662;Class=LTR/ERVK	repeat
1	192476819	192476882	64	4	0.0118303	0.479128	-0.467298	-18.5692	CG	ENSMUSG00000058248	intron	Kcnh1	Voltage-dependent channel domain superfamily||Cyclic nucleotide-binding domain||Potassium channel, voltage-dependent, EAG||PAC motif||PAS-associated, C-terminal||Ion transport domain||Potassium voltage-gated channel subfamily H member 1||PAS domain||Cyclic nucleotide-binding-like||PAS domain superfamily||Potassium channel, voltage-dependent, EAG/ELK/ERG||RmlC-like jelly roll fold
1	192630370	192630625	256	16	0.483093	0.753976	-0.270883	-88.1154	CG	Target=RLTR10-int:3-992;Class=LTR/ERVK	repeat
1	192630370	192630625	256	16	0.483093	0.753976	-0.270883	-88.1154	CG	ENSMUSG00000037375	intron	Hhat	-||Protein-cysteine N-palmitoyltransferase HHAT||Membrane bound O-acyl transferase, MBOAT
1	192630698	192630760	63	5	0.385842	0.65513	-0.269288	-23.1908	CG	Target=RLTR10-int:3-992;Class=LTR/ERVK	repeat
1	192630698	192630760	63	5	0.385842	0.65513	-0.269288	-23.1908	CG	ENSMUSG00000037375	intron	Hhat	-||Protein-cysteine N-palmitoyltransferase HHAT||Membrane bound O-acyl transferase, MBOAT
1	194474223	194474281	59	4	0.476131	0.810785	-0.334654	-20.111	CG	Target=IAP-d-int:5394-7087;Class=LTR/ERVK	repeat
1	194970506	194970663	158	13	0.422918	0.693683	-0.270766	-69.4477	CG	Target=IAP1-MM_I-int:1-278;Class=LTR/ERVK	repeat
1	194970506	194970663	158	13	0.422918	0.693683	-0.270766	-69.4477	CG	ENSMUSG00000097325	intron
1	195243716	195243812	97	9	0.265202	0.495174	-0.229972	-37.1164	CG	1:195241861:195243862	CGI_shore
1	195243716	195243812	97	9	0.265202	0.495174	-0.229972	-37.1164	CG	Target=L1MdA_III:408-5602;Class=LINE/L1	repeat
1	195341540	195341836	297	35	0.515186	0.751382	-0.236196	-226.673	CG	Target=MMVL30-int:477-522;Class=LTR/ERV1	repeat
1	195341540	195341836	297	35	0.515186	0.751382	-0.236196	-226.673	CG	Target=MMVL30-int:683-778;Class=LTR/ERV1	repeat
10	3218162	3218212	51	7	0.541171	0.729035	-0.187864	-30.8961	CG	Target=L1MdF_III:156-3844;Class=LINE/L1	repeat
10	3218162	3218212	51	7	0.541171	0.729035	-0.187864	-30.8961	CG	ENSMUSG00000110787	intron
10	4353655	4353753	99	4	0.0111238	0.637705	-0.626581	-29.2796	CG	ENSMUSG00000038587	exon	Akap12	Protein kinase A anchoring, WSK motif||A-kinase anchor protein 12||RII binding domain
10	4597944	4598010	67	6	0.143514	0.606505	-0.462992	-38.7067	CG	Target=B1_Mus2:2-147;Class=SINE/Alu	repeat
10	4997839	4998003	165	9	0.298237	0.655513	-0.357277	-47.8013	CG	ENSMUSG00000019768	exon	Esr1	Oestrogen receptor/oestrogen-related receptor||Oestrogen receptor||Zinc finger, NHR/GATA-type||Nuclear hormone receptor, ligand-binding domain||Oestrogen-type nuclear receptor final C-terminal domain||Zinc finger, nuclear hormone receptor-type||Nuclear hormone receptor-like domain superfamily||Nuclear hormone receptor
10	5643319	5643401	83	6	0.211465	0.536982	-0.325518	-29.3695	CG	ENSMUSG00000019772	intron	Vip	Vasoactive intestinal peptide||Glucagon/GIP/secretin/VIP
10	5963390	5963445	56	6	0.341729	0.624327	-0.282597	-27.4811	CG	Target=L1MdF_II:351-6579;Class=LINE/L1	repeat
10	6623681	6623742	62	7	0.477743	0.695986	-0.218243	-33.8927	CG	Target=L1MdA_III:401-5606;Class=LINE/L1	repeat
10	7433179	7433238	60	9	0.288563	0.633213	-0.34465	-49.7182	CG	Target=MMETn-int:5059-6471;Class=LTR/ERVK	repeat
10	7733395	7733592	198	18	0.223127	0.559019	-0.335891	-113.628	CG	ENSMUSG00000019794	intron	Katna1	Vps4 oligomerisation, C-terminal||Katanin p60 subunit A1||ATPase, AAA-type, core||P-loop containing nucleoside triphosphate hydrolase||ATPase, AAA-type, conserved site||AAA+ ATPase domain||-||MIT domain superfamily
10	7850963	7851016	54	7	0.262788	0.516537	-0.253749	-28.7373	CG	ENSMUSG00000039981	intron	Zc3h12d	Ribonuclease Zc3h12a-like, NYN domain||Zinc finger, CCCH-type
10	7886014	7886145	132	12	0.32344	0.671242	-0.347803	-63.755	CG	Target=L3b:4265-4334;Class=LINE/CR1	repeat
10	8472203	8472305	103	12	0.156821	0.733609	-0.576787	-115.933	CG	Target=RCHARR1:2-483;Class=DNA/hAT-Charlie	repeat
10	8472203	8472305	103	12	0.156821	0.733609	-0.576787	-115.933	CG	ENSMUSG00000047712	intron	Ust	Heparan sulphate 2-O-sulfotransferase||Sulfotransferase||P-loop containing nucleoside triphosphate hydrolase
10	8725270	8725439	170	18	0.368068	0.594183	-0.226114	-92.7351	CG	ENSMUSG00000015305	utr3	Sash1	-||Sterile alpha motif domain||SAM/SH3 domain-containing||SASH1, SAM domain repeat 2||SASH1, SAM domain repeat 1||Sterile alpha motif/pointed domain superfamily||SH3 domain||SH3-like domain superfamily||SAM and SH3 domain-containing protein 1, SH3 domain
10	8725270	8725439	170	18	0.368068	0.594183	-0.226114	-92.7351	CG	ENSMUSG00000015305	exon	Sash1	-||Sterile alpha motif domain||SAM/SH3 domain-containing||SASH1, SAM domain repeat 2||SASH1, SAM domain repeat 1||Sterile alpha motif/pointed domain superfamily||SH3 domain||SH3-like domain superfamily||SAM and SH3 domain-containing protein 1, SH3 domain
10	9991909	9992054	146	18	0.185693	0.440646	-0.254953	-108.247	CG	Target=L1MdA_III:370-6579;Class=LINE/L1	repeat
10	9991909	9992054	146	18	0.185693	0.440646	-0.254953	-108.247	CG	ENSMUSG00000101621	intron
10	10017710	10017768	59	7	0.133231	0.426012	-0.292781	-31.3895	CG	Target=L1MdA_V:230-6574;Class=LINE/L1	repeat
10	10017710	10017768	59	7	0.133231	0.426012	-0.292781	-31.3895	CG	ENSMUSG00000101621	intron
10	10518160	10518218	59	7	0.425673	0.697624	-0.271951	-33.7074	CG	Target=IAP-d-int:3-773;Class=LTR/ERVK	repeat
10	10594287	10594380	94	7	0.297999	0.615243	-0.317244	-33.9134	CG	Target=RLTR10-int:6-953;Class=LTR/ERVK	repeat
10	10719550	10719603	54	7	0.214773	0.527287	-0.312514	-33.6103	CG	ENSMUSG00000019828	exon	Grm1	GPCR, family 3, metabotropic glutamate receptor 1||GPCR, family 3, nine cysteines domain||GPCR, family 3, nine cysteines domain superfamily||GPCR, family 3||Metabotropic glutamate receptor, Homer-binding domain||GPCR, family 3, conserved site||GPCR family 3, C-terminal||GPCR, family 3, metabotropic glutamate receptor||Receptor, ligand binding region||Periplasmic binding protein-like I
10	10719550	10719603	54	7	0.214773	0.527287	-0.312514	-33.6103	CG	ENSMUSG00000019828	promoter	Grm1	GPCR, family 3, metabotropic glutamate receptor 1||GPCR, family 3, nine cysteines domain||GPCR, family 3, nine cysteines domain superfamily||GPCR, family 3||Metabotropic glutamate receptor, Homer-binding domain||GPCR, family 3, conserved site||GPCR family 3, C-terminal||GPCR, family 3, metabotropic glutamate receptor||Receptor, ligand binding region||Periplasmic binding protein-like I
10	11492914	11493174	261	24	0.444262	0.710318	-0.266055	-139.46	CG	10:11492222:11494223	CGI_shore
10	11492914	11493174	261	24	0.444262	0.710318	-0.266055	-139.46	CG	Target=IAPEY5_I-int:2-856;Class=LTR/ERVK	repeat
10	11492914	11493174	261	24	0.444262	0.710318	-0.266055	-139.46	CG	Target=RLTR46A:1-321;Class=LTR/ERVK	repeat
10	11794303	11794424	122	28	0.266533	0.430974	-0.164442	-137.819	CG	Target=L1MdA_III:547-6577;Class=LINE/L1	repeat
10	11794303	11794424	122	28	0.266533	0.430974	-0.164442	-137.819	CG	Target=L1MdF_I:405-1190;Class=LINE/L1	repeat
10	13044867	13045019	153	9	0.271438	0.571473	-0.300034	-45.2131	CG	ENSMUSG00000112498	intron
10	13044867	13045019	153	9	0.271438	0.571473	-0.300034	-45.2131	CG	Target=RLTR16C_MM:1-627;Class=LTR/ERVK	repeat
10	14130635	14130853	219	26	0.336585	0.546195	-0.20961	-144.972	CG	ENSMUSG00000015501	exon	Hivep2	Zinc finger C2H2 superfamily||Zinc finger C2H2-type
10	14499458	14499509	52	5	0.241513	0.529941	-0.288428	-20.618	CG	ENSMUSG00000039116	intron	Adgrg6	GPCR family 2, extracellular hormone receptor domain superfamily||Concanavalin A-like lectin/glucanase domain superfamily||GPCR, family 2, secretin-like||GPCR, family 2, secretin-like, conserved site||GPCR, family 2, extracellular hormone receptor domain||Pentraxin-related||CUB domain||Spermadhesin, CUB domain superfamily||GPCR, family 2-like||GPS motif
10	14499458	14499509	52	5	0.241513	0.529941	-0.288428	-20.618	CG	Target=L1MdTf_II:5915-6579;Class=LINE/L1	repeat
10	15387174	15387269	96	9	0.250939	0.400366	-0.149427	-34.482	CG	Target=L1MdA_II:279-6599;Class=LINE/L1	repeat
10	15387174	15387269	96	9	0.250939	0.400366	-0.149427	-34.482	CG	ENSMUSG00000112928	intron
10	15470494	15470572	79	6	0.394243	0.593502	-0.199258	-28.8631	CG	Target=L1MdA_II:216-6599;Class=LINE/L1	repeat
10	19235315	19235437	123	19	0.184915	0.408227	-0.223312	-114.934	CG	Target=RLTR27:1-309;Class=LTR/ERVK	repeat
10	20662379	20662456	78	8	0.10432	0.433694	-0.329374	-39.3589	CG	Target=RLTR28B:2-481;Class=LTR/ERVL	repeat
10	20662379	20662456	78	8	0.10432	0.433694	-0.329374	-39.3589	CG	ENSMUSG00000019990	intron	Pde7b	3'5'-cyclic nucleotide phosphodiesterase, catalytic domain||-||3'5'-cyclic nucleotide phosphodiesterase||3'5'-cyclic nucleotide phosphodiesterase, conserved site||3'5'-cyclic nucleotide phosphodiesterase, catalytic domain superfamily||HD/PDEase domain
10	21061923	21062029	107	8	0.39892	0.791842	-0.392922	-43.1179	CG	ENSMUSG00000019986	intron	Ahi1	WD40/YVTN repeat-like-containing domain superfamily||WD40 repeat||WD40-repeat-containing domain superfamily||WD40-repeat-containing domain||-||Jouberin, SH3 domain||SH3-like domain superfamily||SH3 domain
10	21212602	21212690	89	7	0.319043	0.867837	-0.548794	-46.2365	CG	Target=IAPEz-int:1-1313;Class=LTR/ERVK	repeat
10	21212602	21212690	89	7	0.319043	0.867837	-0.548794	-46.2365	CG	ENSMUSG00000111200	intron
10	21278433	21278544	112	20	0.243704	0.418657	-0.174953	-94.951	CG	Target=L1MdGf_I:422-3058;Class=LINE/L1	repeat
10	22191428	22191525	98	11	0.0301235	0.175303	-0.145179	-48.2723	CG	ENSMUSG00000097705	intron
10	22191428	22191525	98	11	0.0301235	0.175303	-0.145179	-48.2723	CG	ENSMUSG00000075297	intron	H60b	MHC classes I/II-like antigen recognition protein||MHC class I-like antigen recognition-like superfamily
10	22191428	22191525	98	11	0.0301235	0.175303	-0.145179	-48.2723	CG	ENSMUSG00000053219	intron	Raet1e	MHC class I-like antigen recognition-like superfamily||MHC classes I/II-like antigen recognition protein||Retinoic acid early-inducible protein 1
10	22251651	22251809	159	23	0.512362	0.718262	-0.205901	-120.471	CG	ENSMUSG00000097705	intron
10	22251651	22251809	159	23	0.512362	0.718262	-0.205901	-120.471	CG	ENSMUSG00000097053	intron
10	22251651	22251809	159	23	0.512362	0.718262	-0.205901	-120.471	CG	Target=L1MdGf_II:257-6579;Class=LINE/L1	repeat
10	22251651	22251809	159	23	0.512362	0.718262	-0.205901	-120.471	CG	ENSMUSG00000075297	intron	H60b	MHC classes I/II-like antigen recognition protein||MHC class I-like antigen recognition-like superfamily
10	22251651	22251809	159	23	0.512362	0.718262	-0.205901	-120.471	CG	ENSMUSG00000053219	intron	Raet1e	MHC class I-like antigen recognition-like superfamily||MHC classes I/II-like antigen recognition protein||Retinoic acid early-inducible protein 1
10	22621693	22621870	178	13	0.429677	0.626647	-0.196969	-49.9197	CG	Target=L1MdA_II:201-5606;Class=LINE/L1	repeat
10	25016232	25016318	87	5	0.258452	0.488848	-0.230396	-47.9902	CG	ENSMUSG00000111970	exon
10	25016232	25016318	87	5	0.258452	0.488848	-0.230396	-47.9902	CG	ENSMUSG00000111970	intron
10	25299138	25299292	155	18	0.468201	0.690359	-0.222158	-96.2988	CG	10:25297222:25299223	CGI_shore
10	25299138	25299292	155	18	0.468201	0.690359	-0.222158	-96.2988	CG	ENSMUSG00000039166	exon	Akap7	Cyclic phosphodiesterase||-||Protein kinase A anchor protein, nuclear localisation signal domain||A-kinase anchor protein 7, RI-RII subunit-binding domain
10	25299138	25299292	155	18	0.468201	0.690359	-0.222158	-96.2988	CG	ENSMUSG00000039166	utr5	Akap7	Cyclic phosphodiesterase||-||Protein kinase A anchor protein, nuclear localisation signal domain||A-kinase anchor protein 7, RI-RII subunit-binding domain
10	25299138	25299292	155	18	0.468201	0.690359	-0.222158	-96.2988	CG	ENSMUSG00000039166	promoter	Akap7	Cyclic phosphodiesterase||-||Protein kinase A anchor protein, nuclear localisation signal domain||A-kinase anchor protein 7, RI-RII subunit-binding domain
10	25299138	25299292	155	18	0.468201	0.690359	-0.222158	-96.2988	CG	ENSMUSG00000112352	exon
10	25299138	25299292	155	18	0.468201	0.690359	-0.222158	-96.2988	CG	ENSMUSG00000112352	intron
10	25299138	25299292	155	18	0.468201	0.690359	-0.222158	-96.2988	CG	ENSMUSG00000039166	intron	Akap7	Cyclic phosphodiesterase||-||Protein kinase A anchor protein, nuclear localisation signal domain||A-kinase anchor protein 7, RI-RII subunit-binding domain
10	25453125	25453218	94	8	0.189335	0.502012	-0.312677	-38.2982	CG	ENSMUSG00000019978	intron	Epb41l2	Band 4.1-like protein 2||Band 4.1, C-terminal||FERM conserved site||FERM central domain||SAB domain||FERM domain||Ezrin/radixin/moesin-like||FERM, N-terminal||FERM superfamily, second domain||-||FERM adjacent (FA)||Ubiquitin-like domain superfamily||PH-like domain superfamily||Band 4.1 domain||FERM, C-terminal PH-like domain||FERM/acyl-CoA-binding protein superfamily
10	26149224	26149277	54	5	0.273165	0.580723	-0.307559	-23.3798	CG	Target=RLTR50B:1-489;Class=LTR/ERVK	repeat
10	26747075	26747145	71	9	0.358826	0.595519	-0.236692	-45.8581	CG	Target=RLTR10-int:204-267;Class=LTR/ERVK	repeat
10	27824785	27824882	98	7	0.0111231	0.451959	-0.440836	-44.8177	CG	Target=L1MdA_I:17-6579;Class=LINE/L1	repeat
10	29243253	29243549	297	31	0.390525	0.643201	-0.252676	-210.139	CG	Target=L1MdV_II:106-1344;Class=LINE/L1	repeat
10	30316576	30316682	107	12	0.27229	0.604984	-0.332693	-67.9223	CG	Target=RLTR5_Mm:1-628;Class=LTR/ERV1	repeat
10	30498454	30498676	223	24	0.411454	0.621522	-0.210069	-121.46	CG	Target=L1MdF_I:241-1055;Class=LINE/L1	repeat
10	32182164	32182370	207	35	0.179582	0.364577	-0.184995	-219.034	CG	Target=L1MdGf_I:132-6579;Class=LINE/L1	repeat
10	32182164	32182370	207	35	0.179582	0.364577	-0.184995	-219.034	CG	ENSMUSG00000069670	intron	Nkain2	-||Na,K-Atpase Interacting protein
10	32520388	32520509	122	13	0.213944	0.378482	-0.164538	-62.7824	CG	Target=L1MdA_II:200-785;Class=LINE/L1	repeat
10	32520388	32520509	122	13	0.213944	0.378482	-0.164538	-62.7824	CG	ENSMUSG00000069670	intron	Nkain2	-||Na,K-Atpase Interacting protein
10	34630667	34630855	189	30	0.370849	0.638711	-0.267862	-217.498	CG	Target=IAPLTR2b:1-307;Class=LTR/ERVK	repeat
10	36136184	36136279	96	11	0.357225	0.515527	-0.158303	-38.1962	CG	Target=L1MdA_III:192-6599;Class=LINE/L1	repeat
10	36779789	36779839	51	13	0.623971	0.834266	-0.210295	-49.0185	CG	Target=RLTR10-int:10-1982;Class=LTR/ERVK	repeat
10	36779789	36779839	51	13	0.623971	0.834266	-0.210295	-49.0185	CG	Target=RLTR10:1-390;Class=LTR/ERVK	repeat
10	36779789	36779839	51	13	0.623971	0.834266	-0.210295	-49.0185	CG	ENSMUSG00000044499	intron	Hs3st5	P-loop containing nucleoside triphosphate hydrolase||Heparan sulfate sulfotransferase||Sulfotransferase domain
10	37450667	37450765	99	24	0.485728	0.727023	-0.241295	-145.182	CG	Target=IAPEY_LTR:1-139;Class=LTR/ERVK	repeat
10	38599923	38600119	197	15	0.454981	0.676282	-0.2213	-74.3843	CG	Target=L1MdA_III:382-5586;Class=LINE/L1	repeat
10	40459079	40459299	221	22	0.190962	0.362021	-0.171059	-109.089	CG	ENSMUSG00000038481	intron	Cdk19	Protein kinase-like domain superfamily||Serine/threonine-protein kinase, active site||-||Protein kinase, ATP binding site||Protein kinase domain
10	40459079	40459299	221	22	0.190962	0.362021	-0.171059	-109.089	CG	Target=RMER17B:464-958;Class=LTR/ERVK	repeat
10	40685838	40685979	142	4	0.00755416	0.471606	-0.464052	-20.0549	CG	ENSMUSG00000045555	intron	Mettl24	Methyltransferase-like protein 24||Methyltransferase domain
10	41253312	41253453	142	9	0.151836	0.572467	-0.420632	-54.2972	CG	ENSMUSG00000038417	intron	Fig4	SAC domain
10	41253312	41253453	142	9	0.151836	0.572467	-0.420632	-54.2972	CG	Target=RLTR10C:1-434;Class=LTR/ERVK	repeat
10	41825165	41825322	158	12	0.0111231	0.38294	-0.371817	-72.1499	CG	ENSMUSG00000111131	promoter
10	41825165	41825322	158	12	0.0111231	0.38294	-0.371817	-72.1499	CG	Target=RSINE1:32-165;Class=SINE/B4	repeat
10	41825165	41825322	158	12	0.0111231	0.38294	-0.371817	-72.1499	CG	ENSMUSG00000038332	intron	Sesn1	AhpD-like||Sestrin
10	42746310	42746389	80	16	0.425069	0.720231	-0.295162	-110.582	CG	Target=RLTR27:1-309;Class=LTR/ERVK	repeat
10	42746310	42746389	80	16	0.425069	0.720231	-0.295162	-110.582	CG	ENSMUSG00000086428	intron
10	44905709	44905806	98	15	0.408589	0.593145	-0.184556	-59.132	CG	ENSMUSG00000110898	intron
10	44905709	44905806	98	15	0.408589	0.593145	-0.184556	-59.132	CG	Target=L1MdA_II:1-5606;Class=LINE/L1	repeat
10	45086092	45086156	65	4	0.097666	0.495705	-0.398039	-18.1228	CG	ENSMUSG00000019849	intron	Prep	Peptidase S9, prolyl oligopeptidase, catalytic domain||Alpha/Beta hydrolase fold||Peptidase S9A, prolyl oligopeptidase||Peptidase S9, serine active site||Peptidase S9A, N-terminal domain
10	45817832	45817905	74	5	0.535189	0.71386	-0.178671	-26.806	CG	ENSMUSG00000098409	promoter
10	45817832	45817905	74	5	0.535189	0.71386	-0.178671	-26.806	CG	Target=MMERGLN_LTR:1-430;Class=LTR/ERV1	repeat
10	45817832	45817905	74	5	0.535189	0.71386	-0.178671	-26.806	CG	ENSMUSG00000110874	intron
10	46364663	46364740	78	10	0.157347	0.386884	-0.229536	-66.7664	CG	Target=L1MdTf_III:81-5586;Class=LINE/L1	repeat
10	46380428	46380580	153	23	0.364114	0.534122	-0.170008	-108.48	CG	Target=L1MdGf_II:105-5586;Class=LINE/L1	repeat
10	47328442	47328572	131	5	0.394966	0.762709	-0.367742	-33.423	CG	Target=RLTR10-int:41-998;Class=LTR/ERVK	repeat
10	47580335	47580394	60	7	0.448665	0.672095	-0.223431	-33.2151	CG	Target=L1MdA_III:419-6598;Class=LINE/L1	repeat
10	47753257	47753379	123	11	0.524954	0.743173	-0.218219	-51.8521	CG	Target=RLTR6-int:1-7778;Class=LTR/ERV1	repeat
10	48034386	48034494	109	9	0.393356	0.722544	-0.329188	-58.7083	CG	Target=IAPEz-int:2-662;Class=LTR/ERVK	repeat
10	48291083	48291176	94	9	0.208143	0.417649	-0.209506	-40.2127	CG	Target=L1MdA_II:399-3919;Class=LINE/L1	repeat
10	48388571	48388646	76	11	0.347116	0.674416	-0.3273	-56.8422	CG	Target=L1MdTf_III:115-6579;Class=LINE/L1	repeat
10	50527909	50528019	111	5	0.161487	0.460533	-0.299046	-26.22	CG	Target=L1MdF_I:502-1865;Class=LINE/L1	repeat
10	51444769	51444828	60	7	0.4866	0.668758	-0.182158	-33.8035	CG	Target=L1MdF_II:279-5585;Class=LINE/L1	repeat
10	52488766	52488959	194	24	0.397108	0.639922	-0.242814	-127.187	CG	Target=L1MdF_III:185-713;Class=LINE/L1	repeat
10	52571358	52571478	121	23	0.455013	0.632487	-0.177474	-111.462	CG	Target=L1MdGf_I:248-3168;Class=LINE/L1	repeat
10	53194889	53194992	104	10	0.401376	0.601767	-0.200391	-46.1379	CG	Target=L1MdA_III:418-983;Class=LINE/L1	repeat
10	53194889	53194992	104	10	0.401376	0.601767	-0.200391	-46.1379	CG	ENSMUSG00000112376	intron
10	53920018	53920111	94	9	0.320289	0.567827	-0.247538	-46.0412	CG	ENSMUSG00000003746	exon	Man1a	Seven-hairpin glycosidases||Glycoside hydrolase family 47||Six-hairpin glycosidase-like superfamily||-
10	53920018	53920111	94	9	0.320289	0.567827	-0.247538	-46.0412	CG	ENSMUSG00000003746	utr3	Man1a	Seven-hairpin glycosidases||Glycoside hydrolase family 47||Six-hairpin glycosidase-like superfamily||-
10	53920018	53920111	94	9	0.320289	0.567827	-0.247538	-46.0412	CG	ENSMUSG00000003746	intron	Man1a	Seven-hairpin glycosidases||Glycoside hydrolase family 47||Six-hairpin glycosidase-like superfamily||-
10	55034291	55034382	92	7	0.36503	0.634484	-0.269455	-32.3931	CG	Target=L1MdTf_III:5655-6579;Class=LINE/L1	repeat
10	56144149	56144306	158	15	0.0715363	0.587921	-0.516384	-112.958	CG	Target=L1MdA_II:407-6599;Class=LINE/L1	repeat
10	56144149	56144306	158	15	0.0715363	0.587921	-0.516384	-112.958	CG	ENSMUSG00000038122	intron	Tbc1d32	Rab-GTPase-TBC domain superfamily||Protein broad-minded||UPF0183/Protein broad-minded
10	56276178	56276273	96	11	0.540763	0.691991	-0.151227	-36.3204	CG	Target=L1MdA_III:418-4894;Class=LINE/L1	repeat
10	57029768	57029837	70	6	0.166224	0.687642	-0.521418	-34.7453	CG	Target=L1MdTf_III:187-6579;Class=LINE/L1	repeat
10	57599232	57599329	98	6	0.439788	0.815519	-0.375731	-32.5563	CG	Target=ERVL-E-int:4142-4349;Class=LTR/ERVL	repeat
10	58240245	58240343	99	10	0.207293	0.547944	-0.340651	-60.9278	CG	ENSMUSG00000093601	intron
10	59104201	59104263	63	9	0.244019	0.625182	-0.381163	-48.8971	CG	ENSMUSG00000037990	exon	Sh3rf3	Zinc finger, RING-type, conserved site||SH3 domain||Zinc finger, RING-type||SH3RF3, SH3 domain 3||Zinc finger, RING/FYVE/PHD-type||SH3RF1/SH3RF3, fourth SH3 domain||SH3-like domain superfamily
10	60234578	60234646	69	8	0.328879	0.654123	-0.325244	-40.3593	CG	Target=B1_Mus1:1-148;Class=SINE/Alu	repeat
10	60307851	60308010	160	24	0.387542	0.572698	-0.185156	-123.393	CG	ENSMUSG00000012819	exon	Cdh23	Cadherin conserved site||Cadherin||Cadherin-23||Cadherin-like
10	60364131	60364227	97	11	0.378682	0.579938	-0.201256	-56.1341	CG	ENSMUSG00000020101	intron	Vsir	Immunoglobulin-like domain superfamily||Immunoglobulin-like domain||-||Immunoglobulin V-set domain||Immunoglobulin subtype||Immunoglobulin-like fold
10	60364131	60364227	97	11	0.378682	0.579938	-0.201256	-56.1341	CG	ENSMUSG00000020101	exon	Vsir	Immunoglobulin-like domain superfamily||Immunoglobulin-like domain||-||Immunoglobulin V-set domain||Immunoglobulin subtype||Immunoglobulin-like fold
10	60364131	60364227	97	11	0.378682	0.579938	-0.201256	-56.1341	CG	ENSMUSG00000012819	intron	Cdh23	Cadherin conserved site||Cadherin||Cadherin-23||Cadherin-like
10	60410655	60410712	58	9	0.381928	0.584398	-0.202471	-41.9265	CG	ENSMUSG00000012819	intron	Cdh23	Cadherin conserved site||Cadherin||Cadherin-23||Cadherin-like
10	60410655	60410712	58	9	0.381928	0.584398	-0.202471	-41.9265	CG	ENSMUSG00000012819	exon	Cdh23	Cadherin conserved site||Cadherin||Cadherin-23||Cadherin-like
10	60639207	60639263	57	6	0.404317	0.597132	-0.192815	-28.3412	CG	Target=MIRc:25-212;Class=SINE/MIR	repeat
10	60639207	60639263	57	6	0.404317	0.597132	-0.192815	-28.3412	CG	ENSMUSG00000012819	intron	Cdh23	Cadherin conserved site||Cadherin||Cadherin-23||Cadherin-like
10	61720227	61720341	115	8	0.121626	0.4993	-0.377674	-41.6113	CG	ENSMUSG00000020085	promoter	Aifm2	FAD/NAD(P)-binding domain||FAD/NAD(P)-binding domain superfamily||Pyridine nucleotide-disulphide oxidoreductase, class-II
10	61720227	61720341	115	8	0.121626	0.4993	-0.377674	-41.6113	CG	Target=B1_Mus1:1-135;Class=SINE/Alu	repeat
10	61720227	61720341	115	8	0.121626	0.4993	-0.377674	-41.6113	CG	ENSMUSG00000020085	intron	Aifm2	FAD/NAD(P)-binding domain||FAD/NAD(P)-binding domain superfamily||Pyridine nucleotide-disulphide oxidoreductase, class-II
10	62022022	62022072	51	6	0.398655	0.610423	-0.211768	-26.7607	CG	ENSMUSG00000112018	promoter
10	62223019	62223072	54	9	0.0868422	0.25202	-0.165178	-39.5143	CG	ENSMUSG00000037031	intron	Tspan15	Tetraspanin||Tetraspanin/Peripherin||Tetraspanin, EC2 domain superfamily
10	62264976	62265080	105	14	0.267689	0.484656	-0.216968	-68.6679	CG	ENSMUSG00000020081	intron	Tacr2	Neurokinin receptor||Neurokinin NK2 receptor||GPCR, rhodopsin-like, 7TM||G protein-coupled receptor, rhodopsin-like
10	62264976	62265080	105	14	0.267689	0.484656	-0.216968	-68.6679	CG	ENSMUSG00000020081	exon	Tacr2	Neurokinin receptor||Neurokinin NK2 receptor||GPCR, rhodopsin-like, 7TM||G protein-coupled receptor, rhodopsin-like
10	62271690	62271817	128	18	0.310574	0.512928	-0.202354	-83.465	CG	10:62269981:62271982	CGI_shore
10	62271690	62271817	128	18	0.310574	0.512928	-0.202354	-83.465	CG	ENSMUSG00000037012	exon	Hk1	Hexokinase||Hexokinase, C-terminal||Hexokinase, binding site||-||Hexokinase, N-terminal
10	62958702	62958804	103	4	0.240166	0.823564	-0.583398	-25.5498	CG	ENSMUSG00000036875	intron	Dna2	-||Dna2||DNA replication factor Dna2, N-terminal||P-loop containing nucleoside triphosphate hydrolase
10	62998845	62998901	57	4	0.384665	0.578107	-0.193442	-19.92	CG	ENSMUSG00000020070	intron	Rufy2	FYVE zinc finger||Zinc finger, FYVE-related||Zinc finger, RING/FYVE/PHD-type||RUN domain superfamily||RUN domain||-||Zinc finger, FYVE/PHD-type
10	62998845	62998901	57	4	0.384665	0.578107	-0.193442	-19.92	CG	Target=B1_Mm:1-147;Class=SINE/Alu	repeat
10	62998845	62998901	57	4	0.384665	0.578107	-0.193442	-19.92	CG	ENSMUSG00000084985	intron
10	64040244	64040401	158	12	0.0792733	0.515995	-0.436722	-78.8458	CG	Target=UCON12A:64-259;Class=Unknown	repeat
10	64040244	64040401	158	12	0.0792733	0.515995	-0.436722	-78.8458	CG	ENSMUSG00000060843	intron	Ctnna3	Alpha-catenin/vinculin-like superfamily||Alpha-catenin||Vinculin/alpha-catenin||Alpha T-catenin
10	64040244	64040401	158	12	0.0792733	0.515995	-0.436722	-78.8458	CG	ENSMUSG00000042846	intron	Lrrtm3	Leucine-rich repeat, typical subtype||Leucine-rich repeat domain superfamily||Leucine-rich repeat||Leucine-rich repeat N-terminal domain
10	65263256	65263306	51	9	0.44909	0.737321	-0.288231	-49.6836	CG	Target=MMERVK10C-int:1-422;Class=LTR/ERVK	repeat
10	65263256	65263306	51	9	0.44909	0.737321	-0.288231	-49.6836	CG	Target=IAPEY3C_LTR:1-304;Class=LTR/ERVK	repeat
10	67928989	67929158	170	7	0.249709	0.457542	-0.207833	-37.134	CG	Target=MTD:145-411;Class=LTR/ERVL-MaLR	repeat
10	69270054	69270143	90	8	0.209355	0.518135	-0.308779	-40.2803	CG	ENSMUSG00000019944	exon	Rhobtb1	Small GTP-binding protein domain||Small GTPase superfamily, Rho type||-||Small GTPase superfamily||BTB/POZ domain||SKP1/BTB/POZ domain superfamily||P-loop containing nucleoside triphosphate hydrolase
10	69270054	69270143	90	8	0.209355	0.518135	-0.308779	-40.2803	CG	ENSMUSG00000019944	utr3	Rhobtb1	Small GTP-binding protein domain||Small GTPase superfamily, Rho type||-||Small GTPase superfamily||BTB/POZ domain||SKP1/BTB/POZ domain superfamily||P-loop containing nucleoside triphosphate hydrolase
10	69270054	69270143	90	8	0.209355	0.518135	-0.308779	-40.2803	CG	10:69269942:69270276	CGI
10	69335144	69335291	148	5	0.157447	0.754289	-0.596842	-34.45	CG	ENSMUSG00000019942	TES	Cdk1	Serine/threonine-protein kinase, active site||Protein kinase-like domain superfamily||Protein kinase domain||Protein kinase, ATP binding site
10	69335144	69335291	148	5	0.157447	0.754289	-0.596842	-34.45	CG	ENSMUSG00000019942	utr3	Cdk1	Serine/threonine-protein kinase, active site||Protein kinase-like domain superfamily||Protein kinase domain||Protein kinase, ATP binding site
10	69335144	69335291	148	5	0.157447	0.754289	-0.596842	-34.45	CG	ENSMUSG00000019942	exon	Cdk1	Serine/threonine-protein kinase, active site||Protein kinase-like domain superfamily||Protein kinase domain||Protein kinase, ATP binding site
10	69608084	69608137	54	5	0.179766	0.383662	-0.203897	-21.7108	CG	ENSMUSG00000069601	intron	Ank3	Ankyrin-3, death domain||Ankyrin repeat||Death-like domain superfamily||ZU5 domain||Death domain||-||Ankyrin repeat-containing domain superfamily||Ankyrin repeat-containing domain
10	69706908	69707022	115	8	0.065578	0.502652	-0.437074	-52.4848	CG	ENSMUSG00000069601	exon	Ank3	Ankyrin-3, death domain||Ankyrin repeat||Death-like domain superfamily||ZU5 domain||Death domain||-||Ankyrin repeat-containing domain superfamily||Ankyrin repeat-containing domain
10	69706908	69707022	115	8	0.065578	0.502652	-0.437074	-52.4848	CG	ENSMUSG00000069601	intron	Ank3	Ankyrin-3, death domain||Ankyrin repeat||Death-like domain superfamily||ZU5 domain||Death domain||-||Ankyrin repeat-containing domain superfamily||Ankyrin repeat-containing domain
10	69986203	69986373	171	25	0.112292	0.297404	-0.185112	-131.596	CG	ENSMUSG00000069601	promoter	Ank3	Ankyrin-3, death domain||Ankyrin repeat||Death-like domain superfamily||ZU5 domain||Death domain||-||Ankyrin repeat-containing domain superfamily||Ankyrin repeat-containing domain
10	69986203	69986373	171	25	0.112292	0.297404	-0.185112	-131.596	CG	ENSMUSG00000069601	exon	Ank3	Ankyrin-3, death domain||Ankyrin repeat||Death-like domain superfamily||ZU5 domain||Death domain||-||Ankyrin repeat-containing domain superfamily||Ankyrin repeat-containing domain
10	69986203	69986373	171	25	0.112292	0.297404	-0.185112	-131.596	CG	ENSMUSG00000069601	intron	Ank3	Ankyrin-3, death domain||Ankyrin repeat||Death-like domain superfamily||ZU5 domain||Death domain||-||Ankyrin repeat-containing domain superfamily||Ankyrin repeat-containing domain
10	69992148	69992241	94	11	0.408014	0.611455	-0.203441	-49.2675	CG	ENSMUSG00000069601	intron	Ank3	Ankyrin-3, death domain||Ankyrin repeat||Death-like domain superfamily||ZU5 domain||Death domain||-||Ankyrin repeat-containing domain superfamily||Ankyrin repeat-containing domain
10	69992148	69992241	94	11	0.408014	0.611455	-0.203441	-49.2675	CG	ENSMUSG00000069601	exon	Ank3	Ankyrin-3, death domain||Ankyrin repeat||Death-like domain superfamily||ZU5 domain||Death domain||-||Ankyrin repeat-containing domain superfamily||Ankyrin repeat-containing domain
10	69992148	69992241	94	11	0.408014	0.611455	-0.203441	-49.2675	CG	10:69992094:69994094	CGI_shore
10	70154068	70154287	220	16	0.254075	0.551227	-0.297151	-96.6638	CG	ENSMUSG00000048701	intron	Ccdc6	Protein of unknown function DUF2046
10	70154068	70154287	220	16	0.254075	0.551227	-0.297151	-96.6638	CG	Target=RSINE1:5-155;Class=SINE/B4	repeat
10	71009760	71009823	64	6	0.313937	0.551869	-0.237932	-34.1291	CG	ENSMUSG00000014329	intron	Bicc1	K Homology domain||K Homology domain, type 1||K Homology domain, type 1 superfamily||Sterile alpha motif domain||Sterile alpha motif/pointed domain superfamily||BICC1, SAM domain
10	71049612	71049755	144	19	0.426064	0.620288	-0.194224	-94.1347	CG	ENSMUSG00000014329	intron	Bicc1	K Homology domain||K Homology domain, type 1||K Homology domain, type 1 superfamily||Sterile alpha motif domain||Sterile alpha motif/pointed domain superfamily||BICC1, SAM domain
10	71175299	71175354	56	12	0.468836	0.801368	-0.332532	-63.982	CG	ENSMUSG00000112366	exon
10	71175299	71175354	56	12	0.468836	0.801368	-0.332532	-63.982	CG	ENSMUSG00000112366	intron
10	71175299	71175354	56	12	0.468836	0.801368	-0.332532	-63.982	CG	ENSMUSG00000112189	intron
10	71565578	71565793	216	26	0.264142	0.48989	-0.225748	-145.546	CG	ENSMUSG00000112126	exon
10	71565578	71565793	216	26	0.264142	0.48989	-0.225748	-145.546	CG	ENSMUSG00000112126	intron
10	71565578	71565793	216	26	0.264142	0.48989	-0.225748	-145.546	CG	Target=L1MdA_III:244-6579;Class=LINE/L1	repeat
10	71637755	71637927	173	21	0.451797	0.694195	-0.242398	-104.245	CG	Target=L1MdF_I:426-3610;Class=LINE/L1	repeat
10	71637755	71637927	173	21	0.451797	0.694195	-0.242398	-104.245	CG	ENSMUSG00000112126	intron
10	71704955	71705032	78	11	0.481977	0.704044	-0.222067	-56.5586	CG	ENSMUSG00000112714	exon
10	72007891	72007951	61	4	0.0754822	0.455561	-0.380078	-19.3952	CG	Target=L1MdA_II:1-5606;Class=LINE/L1	repeat
10	72008064	72008221	158	14	0.171702	0.389116	-0.217414	-62.7484	CG	Target=L1MdA_II:1-5606;Class=LINE/L1	repeat
10	72787191	72787271	81	8	0.269502	0.495057	-0.225555	-55.1935	CG	Target=RLTR27:1-309;Class=LTR/ERVK	repeat
10	73856910	73857009	100	18	0.412393	0.671761	-0.259368	-115.684	CG	Target=IAPEz-int:15-167;Class=LTR/ERVK	repeat
10	73856910	73857009	100	18	0.412393	0.671761	-0.259368	-115.684	CG	Target=IAPEz-int:3-56;Class=LTR/ERVK	repeat
10	73856910	73857009	100	18	0.412393	0.671761	-0.259368	-115.684	CG	ENSMUSG00000052613	intron	Pcdh15	Cadherin-like||-||Cadherin||Cadherin conserved site||Protocadherin-15
10	75509558	75509629	72	6	0.488375	0.69192	-0.203545	-37.249	CG	ENSMUSG00000033416	intron	Gucd1	Protein GUCD1||-
10	75509558	75509629	72	6	0.488375	0.69192	-0.203545	-37.249	CG	ENSMUSG00000033416	exon	Gucd1	Protein GUCD1||-
10	75509558	75509629	72	6	0.488375	0.69192	-0.203545	-37.249	CG	ENSMUSG00000033416	utr3	Gucd1	Protein GUCD1||-
10	75637744	75638013	270	7	0.00793872	0.598934	-0.590995	-48.5448	CG	ENSMUSG00000006342	exon	Susd2	Sushi/SCR/CCP superfamily||AMOP domain||von Willebrand factor, type D domain||Sushi/SCR/CCP domain||Somatomedin B domain||Somatomedin B-like domain superfamily
10	75637744	75638013	270	7	0.00793872	0.598934	-0.590995	-48.5448	CG	ENSMUSG00000006342	intron	Susd2	Sushi/SCR/CCP superfamily||AMOP domain||von Willebrand factor, type D domain||Sushi/SCR/CCP domain||Somatomedin B domain||Somatomedin B-like domain superfamily
10	75640516	75640596	81	8	0.187055	0.510752	-0.323697	-46.6518	CG	ENSMUSG00000006342	exon	Susd2	Sushi/SCR/CCP superfamily||AMOP domain||von Willebrand factor, type D domain||Sushi/SCR/CCP domain||Somatomedin B domain||Somatomedin B-like domain superfamily
10	76281461	76281524	64	6	0.217543	0.668763	-0.45122	-30.8023	CG	ENSMUSG00000020231	intron	Dip2a	DMAP1-binding domain||AMP-dependent synthetase/ligase||-
10	76596425	76596582	158	32	0.0736829	0.222094	-0.148412	-199.295	CG	ENSMUSG00000020241	exon	Col6a2	von Willebrand factor A-like domain superfamily||von Willebrand factor, type A||Collagen triple helix repeat
10	76596425	76596582	158	32	0.0736829	0.222094	-0.148412	-199.295	CG	10:76596334:76596785	CGI
10	76603475	76603714	240	14	0.0989176	0.522964	-0.424047	-97.6726	CG	ENSMUSG00000020241	exon	Col6a2	von Willebrand factor A-like domain superfamily||von Willebrand factor, type A||Collagen triple helix repeat
10	76614494	76614707	214	29	0.499994	0.722903	-0.222909	-185.823	CG	ENSMUSG00000020241	exon	Col6a2	von Willebrand factor A-like domain superfamily||von Willebrand factor, type A||Collagen triple helix repeat
10	76614494	76614707	214	29	0.499994	0.722903	-0.222909	-185.823	CG	10:76614377:76614626	CGI
10	76614494	76614707	214	29	0.499994	0.722903	-0.222909	-185.823	CG	10:76614626:76616627	CGI_shore
10	77002463	77002548	86	9	0.188806	0.363305	-0.174498	-41.125	CG	ENSMUSG00000112143	intron
10	77821481	77821585	105	9	0.344854	0.546102	-0.201248	-40.0788	CG	ENSMUSG00000112600	intron	Gm2696	Keratin-associated protein
10	77821481	77821585	105	9	0.344854	0.546102	-0.201248	-40.0788	CG	ENSMUSG00000069581	intron	Tspear	Concanavalin A-like lectin/glucanase domain superfamily||Leucine-rich glioma-inactivated , EPTP repeat||EAR||Laminin G domain
10	78589329	78589431	103	10	0.352497	0.533832	-0.181335	-49.3924	CG	ENSMUSG00000032714	exon	Syde1	Rho GTPase activation protein||Rho GTPase-activating protein domain
10	78650695	78650801	107	15	0.327961	0.497823	-0.169863	-58.4656	CG	Target=L1MdA_III:1108-6288;Class=LINE/L1	repeat
10	78699805	78699911	107	7	0.318705	0.600965	-0.28226	-34.9176	CG	Target=L1MdF_III:413-6576;Class=LINE/L1	repeat
10	78699805	78699911	107	7	0.318705	0.600965	-0.28226	-34.9176	CG	ENSMUSG00000112689	promoter
10	78699805	78699911	107	7	0.318705	0.600965	-0.28226	-34.9176	CG	ENSMUSG00000111946	exon
10	78699805	78699911	107	7	0.318705	0.600965	-0.28226	-34.9176	CG	ENSMUSG00000111946	TES
10	79542624	79542718	95	18	0.37337	0.587466	-0.214096	-93.5539	CG	ENSMUSG00000042570	promoter	Mier2	ELM2 domain||Homeobox-like domain superfamily||-||SANT/Myb domain||SANT domain
10	79542624	79542718	95	18	0.37337	0.587466	-0.214096	-93.5539	CG	ENSMUSG00000042570	exon	Mier2	ELM2 domain||Homeobox-like domain superfamily||-||SANT/Myb domain||SANT domain
10	79685256	79685367	112	18	0.0721096	0.212644	-0.140535	-81.7458	CG	ENSMUSG00000020307	exon	Cdc34	Ubiquitin-conjugating enzyme, active site||Ubiquitin-conjugating enzyme/RWD-like||-||Ubiquitin-conjugating enzyme E2
10	79685256	79685367	112	18	0.0721096	0.212644	-0.140535	-81.7458	CG	ENSMUSG00000020307	intron	Cdc34	Ubiquitin-conjugating enzyme, active site||Ubiquitin-conjugating enzyme/RWD-like||-||Ubiquitin-conjugating enzyme E2
10	79685256	79685367	112	18	0.0721096	0.212644	-0.140535	-81.7458	CG	ENSMUSG00000020307	utr5	Cdc34	Ubiquitin-conjugating enzyme, active site||Ubiquitin-conjugating enzyme/RWD-like||-||Ubiquitin-conjugating enzyme E2
10	79724550	79724655	106	16	0.396093	0.699289	-0.303196	-112.421	CG	ENSMUSG00000020331	exon	Hcn2	Ion transport domain||RmlC-like jelly roll fold||Potassium channel, voltage-dependent, EAG/ELK/ERG||Cyclic nucleotide-binding domain||Cyclic nucleotide-binding-like||Cyclic nucleotide-binding, conserved site||Ion transport N-terminal
10	79724550	79724655	106	16	0.396093	0.699289	-0.303196	-112.421	CG	10:79724468:79724789	CGI
10	79735263	79735987	725	148	0.0536264	0.165149	-0.111523	-960.49	CG	ENSMUSG00000020331	exon	Hcn2	Ion transport domain||RmlC-like jelly roll fold||Potassium channel, voltage-dependent, EAG/ELK/ERG||Cyclic nucleotide-binding domain||Cyclic nucleotide-binding-like||Cyclic nucleotide-binding, conserved site||Ion transport N-terminal
10	79735263	79735987	725	148	0.0536264	0.165149	-0.111523	-960.49	CG	10:79735082:79736163	CGI
10	79735263	79735987	725	148	0.0536264	0.165149	-0.111523	-960.49	CG	ENSMUSG00000020331	utr3	Hcn2	Ion transport domain||RmlC-like jelly roll fold||Potassium channel, voltage-dependent, EAG/ELK/ERG||Cyclic nucleotide-binding domain||Cyclic nucleotide-binding-like||Cyclic nucleotide-binding, conserved site||Ion transport N-terminal
10	79735263	79735987	725	148	0.0536264	0.165149	-0.111523	-960.49	CG	ENSMUSG00000020331	intron	Hcn2	Ion transport domain||RmlC-like jelly roll fold||Potassium channel, voltage-dependent, EAG/ELK/ERG||Cyclic nucleotide-binding domain||Cyclic nucleotide-binding-like||Cyclic nucleotide-binding, conserved site||Ion transport N-terminal
10	79738674	79738736	63	5	0.560733	0.794152	-0.233419	-21.7412	CG	ENSMUSG00000020329	promoter	Polrmt	DNA-directed RNA polymerase, phage-type||-||DNA-directed RNA polymerase, N-terminal domain superfamily||Tetratricopeptide-like helical domain superfamily||Pentatricopeptide repeat||DNA-directed RNA polymerase, N-terminal
10	79738674	79738736	63	5	0.560733	0.794152	-0.233419	-21.7412	CG	10:79737312:79739312	CGI_shore
10	79738674	79738736	63	5	0.560733	0.794152	-0.233419	-21.7412	CG	ENSMUSG00000020329	exon	Polrmt	DNA-directed RNA polymerase, phage-type||-||DNA-directed RNA polymerase, N-terminal domain superfamily||Tetratricopeptide-like helical domain superfamily||Pentatricopeptide repeat||DNA-directed RNA polymerase, N-terminal
10	79738674	79738736	63	5	0.560733	0.794152	-0.233419	-21.7412	CG	ENSMUSG00000020329	intron	Polrmt	DNA-directed RNA polymerase, phage-type||-||DNA-directed RNA polymerase, N-terminal domain superfamily||Tetratricopeptide-like helical domain superfamily||Pentatricopeptide repeat||DNA-directed RNA polymerase, N-terminal
10	79739408	79739492	85	15	0.23776	0.409056	-0.171296	-66.6302	CG	ENSMUSG00000020329	promoter	Polrmt	DNA-directed RNA polymerase, phage-type||-||DNA-directed RNA polymerase, N-terminal domain superfamily||Tetratricopeptide-like helical domain superfamily||Pentatricopeptide repeat||DNA-directed RNA polymerase, N-terminal
10	79739408	79739492	85	15	0.23776	0.409056	-0.171296	-66.6302	CG	ENSMUSG00000020329	exon	Polrmt	DNA-directed RNA polymerase, phage-type||-||DNA-directed RNA polymerase, N-terminal domain superfamily||Tetratricopeptide-like helical domain superfamily||Pentatricopeptide repeat||DNA-directed RNA polymerase, N-terminal
10	79739408	79739492	85	15	0.23776	0.409056	-0.171296	-66.6302	CG	10:79739313:79739593	CGI
10	79740122	79740209	88	12	0.461903	0.759734	-0.297831	-64.7536	CG	ENSMUSG00000020329	promoter	Polrmt	DNA-directed RNA polymerase, phage-type||-||DNA-directed RNA polymerase, N-terminal domain superfamily||Tetratricopeptide-like helical domain superfamily||Pentatricopeptide repeat||DNA-directed RNA polymerase, N-terminal
10	79740122	79740209	88	12	0.461903	0.759734	-0.297831	-64.7536	CG	ENSMUSG00000020329	intron	Polrmt	DNA-directed RNA polymerase, phage-type||-||DNA-directed RNA polymerase, N-terminal domain superfamily||Tetratricopeptide-like helical domain superfamily||Pentatricopeptide repeat||DNA-directed RNA polymerase, N-terminal
10	79740122	79740209	88	12	0.461903	0.759734	-0.297831	-64.7536	CG	ENSMUSG00000020329	exon	Polrmt	DNA-directed RNA polymerase, phage-type||-||DNA-directed RNA polymerase, N-terminal domain superfamily||Tetratricopeptide-like helical domain superfamily||Pentatricopeptide repeat||DNA-directed RNA polymerase, N-terminal
10	79740122	79740209	88	12	0.461903	0.759734	-0.297831	-64.7536	CG	10:79739593:79741594	CGI_shore
10	80064180	80064231	52	4	0.0111231	0.720866	-0.709743	-34.9256	CG	ENSMUSG00000035673	exon	Sbno2	Strawberry notch, helicase C domain||Protein strawberry notch||-||Strawberry notch, AAA domain||P-loop containing nucleoside triphosphate hydrolase||Protein strawberry notch homologue 2
10	80322028	80322216	189	28	0.31577	0.572822	-0.257052	-169.328	CG	ENSMUSG00000020133	promoter	2310011J03Rik	Uncharacterised protein family UPF0449
10	80322028	80322216	189	28	0.31577	0.572822	-0.257052	-169.328	CG	10:80320614:80322615	CGI_shore
10	80322028	80322216	189	28	0.31577	0.572822	-0.257052	-169.328	CG	10:80320998:80322998	CGI_shore
10	80322028	80322216	189	28	0.31577	0.572822	-0.257052	-169.328	CG	ENSMUSG00000020131	intron	Pcsk4	Peptidase S8/S53 domain superfamily||Kexin/furin catalytic domain||P domain||Galactose-binding-like domain superfamily||Peptidase S8, pro-domain superfamily||Peptidase S8, pro-domain||-||Peptidase S8, subtilisin, His-active site||Peptidase S8/S53 domain||Peptidase S8, subtilisin-related||Peptidase S8, subtilisin, Asp-active site||Peptidase S8, subtilisin, Ser-active site
10	80322028	80322216	189	28	0.31577	0.572822	-0.257052	-169.328	CG	ENSMUSG00000020131	exon	Pcsk4	Peptidase S8/S53 domain superfamily||Kexin/furin catalytic domain||P domain||Galactose-binding-like domain superfamily||Peptidase S8, pro-domain superfamily||Peptidase S8, pro-domain||-||Peptidase S8, subtilisin, His-active site||Peptidase S8/S53 domain||Peptidase S8, subtilisin-related||Peptidase S8, subtilisin, Asp-active site||Peptidase S8, subtilisin, Ser-active site
10	80322028	80322216	189	28	0.31577	0.572822	-0.257052	-169.328	CG	ENSMUSG00000020131	utr3	Pcsk4	Peptidase S8/S53 domain superfamily||Kexin/furin catalytic domain||P domain||Galactose-binding-like domain superfamily||Peptidase S8, pro-domain superfamily||Peptidase S8, pro-domain||-||Peptidase S8, subtilisin, His-active site||Peptidase S8/S53 domain||Peptidase S8, subtilisin-related||Peptidase S8, subtilisin, Asp-active site||Peptidase S8, subtilisin, Ser-active site
10	80892946	80893119	174	19	0.285519	0.514405	-0.228886	-96.7923	CG	ENSMUSG00000059406	intron	Tmprss9	Low-density lipoprotein (LDL) receptor class A repeat||Serine proteases, trypsin domain||Peptidase S1, PA clan||Peptidase S1A, chymotrypsin family||SEA domain||SEA domain superfamily||Serine proteases, trypsin family, histidine active site||Serine proteases, trypsin family, serine active site||Transmembrane protease serine 9||LDL receptor-like superfamily
10	80892946	80893119	174	19	0.285519	0.514405	-0.228886	-96.7923	CG	ENSMUSG00000059406	exon	Tmprss9	Low-density lipoprotein (LDL) receptor class A repeat||Serine proteases, trypsin domain||Peptidase S1, PA clan||Peptidase S1A, chymotrypsin family||SEA domain||SEA domain superfamily||Serine proteases, trypsin family, histidine active site||Serine proteases, trypsin family, serine active site||Transmembrane protease serine 9||LDL receptor-like superfamily
10	81163853	81163903	51	5	0.291314	0.494806	-0.203492	-23.3395	CG	ENSMUSG00000004934	exon	Pias4	PINIT domain superfamily||Zinc finger, MIZ-type||SAP domain superfamily||PINIT domain||Zinc finger, RING/FYVE/PHD-type||SAP domain||E3 SUMO-protein ligase PIAS4
10	81390413	81390477	65	11	0.20166	0.379585	-0.177925	-49.0705	CG	ENSMUSG00000114004	exon	Gm48552	-
10	81390413	81390477	65	11	0.20166	0.379585	-0.177925	-49.0705	CG	ENSMUSG00000113262	exon	Gm48551	Armadillo-type fold||PBS lyase HEAT-like repeat||Armadillo-like helical||-
10	81390413	81390477	65	11	0.20166	0.379585	-0.177925	-49.0705	CG	ENSMUSG00000113262	utr3	Gm48551	Armadillo-type fold||PBS lyase HEAT-like repeat||Armadillo-like helical||-
10	82411535	82411704	170	18	0.298133	0.545822	-0.247689	-103.287	CG	ENSMUSG00000073427	intron	Gm4924	Zinc finger C2H2-type||KRAB domain superfamily||-||Zinc finger C2H2 superfamily||Krueppel-associated box
10	82411535	82411704	170	18	0.298133	0.545822	-0.247689	-103.287	CG	Target=L1MdF_I:219-5586;Class=LINE/L1	repeat
10	83086747	83086884	138	12	0.145095	0.418697	-0.273602	-64.5182	CG	ENSMUSG00000034612	intron	Chst11	Carbohydrate sulfotransferase 8-10||Sulfotransferase
10	83471718	83471875	158	23	0.653948	0.832624	-0.178676	-127.525	CG	Target=IAPEz-int:8-6479;Class=LTR/ERVK	repeat
10	83471718	83471875	158	23	0.653948	0.832624	-0.178676	-127.525	CG	ENSMUSG00000020255	exon	D10Wsu102e	Protein of unknown function DUF4598
10	83471718	83471875	158	23	0.653948	0.832624	-0.178676	-127.525	CG	ENSMUSG00000020255	utr3	D10Wsu102e	Protein of unknown function DUF4598
10	83614343	83614464	122	12	0.362258	0.742903	-0.380645	-75.6074	CG	ENSMUSG00000020263	intron	Appl2	AH/BAR domain superfamily||PH-like domain superfamily||-||PTB/PI domain||Pleckstrin homology domain
10	83849363	83849444	82	10	0.279716	0.654198	-0.374482	-49.6172	CG	Target=MLT1A1:1-295;Class=LTR/ERVL-MaLR	repeat
10	86908936	86909093	158	31	0.306	0.495457	-0.189457	-158.614	CG	ENSMUSG00000089775	promoter
10	86908936	86909093	158	31	0.306	0.495457	-0.189457	-158.614	CG	10:86908739:86909118	CGI
10	86908936	86909093	158	31	0.306	0.495457	-0.189457	-158.614	CG	ENSMUSG00000089881	intron
10	86908936	86909093	158	31	0.306	0.495457	-0.189457	-158.614	CG	ENSMUSG00000035459	intron	Stab2	FAS1 domain||C-type lectin fold||EGF-like, conserved site||Laminin EGF domain||FAS1 domain superfamily||-||EGF-like domain||Link domain||EGF-like calcium-binding domain||C-type lectin-like/link domain superfamily||EGF domain
10	87405949	87406091	143	23	0.495525	0.690124	-0.194599	-114.898	CG	Target=RLTR10-int:41-953;Class=LTR/ERVK	repeat
10	87406164	87406251	88	4	0.49937	0.759545	-0.260174	-18.0105	CG	Target=RLTR10-int:41-953;Class=LTR/ERVK	repeat
10	88980691	88980759	69	6	0.260036	0.73175	-0.471714	-33.896	CG	ENSMUSG00000035189	intron	Ano4	Anoctamin, dimerisation domain||Anoctamin||Anoctamin-4||-
10	88980691	88980759	69	6	0.260036	0.73175	-0.471714	-33.896	CG	Target=RSINE1:2-165;Class=SINE/B4	repeat
10	89521710	89521844	135	9	0.420399	0.735395	-0.314996	-47.3466	CG	ENSMUSG00000047638	intron	Nr1h4	Zinc finger, nuclear hormone receptor-type||Zinc finger, NHR/GATA-type||Nuclear hormone receptor-like domain superfamily||Nuclear hormone receptor, ligand-binding domain||Nuclear hormone receptor||Thyroid hormone receptor
10	89624092	89624170	79	5	0.329928	0.706764	-0.376836	-22.1511	CG	Target=B4:2-281;Class=SINE/B4	repeat
10	90059906	90060014	109	11	0.242286	0.515674	-0.273388	-58.6252	CG	Target=L1MdA_III:407-2402;Class=LINE/L1	repeat
10	90059906	90060014	109	11	0.242286	0.515674	-0.273388	-58.6252	CG	ENSMUSG00000058589	intron	Anks1b	PH-like domain superfamily||Sterile alpha motif domain||Ankyrin repeat-containing domain||-||Ankyrin repeat-containing domain superfamily||Ankyrin repeat and SAM domain-containing protein 1||Sterile alpha motif/pointed domain superfamily||Ankyrin repeat||Ankyrin repeat and SAM domain-containing protein 1B||PTB/PI domain
10	90135136	90135339	204	35	0.67102	0.819287	-0.148267	-177.416	CG	ENSMUSG00000112140	promoter
10	90135136	90135339	204	35	0.67102	0.819287	-0.148267	-177.416	CG	10:90135095:90135391	CGI
10	90135136	90135339	204	35	0.67102	0.819287	-0.148267	-177.416	CG	ENSMUSG00000058589	intron	Anks1b	PH-like domain superfamily||Sterile alpha motif domain||Ankyrin repeat-containing domain||-||Ankyrin repeat-containing domain superfamily||Ankyrin repeat and SAM domain-containing protein 1||Sterile alpha motif/pointed domain superfamily||Ankyrin repeat||Ankyrin repeat and SAM domain-containing protein 1B||PTB/PI domain
10	91279909	91280001	93	11	0.152894	0.344318	-0.191425	-49.4688	CG	Target=MTE2a:1-288;Class=LTR/ERVL-MaLR	repeat
10	91782018	91782139	122	24	0.375561	0.627823	-0.252263	-171.722	CG	Target=L1MdGf_I:299-6579;Class=LINE/L1	repeat
10	93379188	93379297	110	4	0.227394	0.806349	-0.578955	-21.6282	CG	Target=RLTR10-int:41-1984;Class=LTR/ERVK	repeat
10	93655534	93655600	67	12	0.257832	0.628027	-0.370195	-85.0065	CG	ENSMUSG00000020019	intron	Ntn4	Laminin, N-terminal||Tissue inhibitor of metalloproteinases-like, OB-fold||Netrin-4, NTR domain||Laminin EGF domain||Netrin module, non-TIMP type||Laminin, N-terminal domain superfamily||Netrin domain
10	93839908	93843786	3879	9	0.102307	0.571172	-0.468865	-61.8706	CG	ENSMUSG00000020020	intron	Usp44	Ubiquitin specific protease domain||Papain-like cysteine peptidase superfamily||Zinc finger, UBP-type||Peptidase C19, ubiquitin carboxyl-terminal hydrolase||Zinc finger, RING/FYVE/PHD-type||Ubiquitin specific protease, conserved site
10	93839908	93843786	3879	9	0.102307	0.571172	-0.468865	-61.8706	CG	Target=B3A:1-195;Class=SINE/B2	repeat
10	93839908	93843786	3879	9	0.102307	0.571172	-0.468865	-61.8706	CG	Target=B1_Mus1:35-146;Class=SINE/Alu	repeat
10	93839908	93843786	3879	9	0.102307	0.571172	-0.468865	-61.8706	CG	Target=MamTip2:179-220;Class=DNA/hAT-Tip100	repeat
10	93839908	93843786	3879	9	0.102307	0.571172	-0.468865	-61.8706	CG	Target=B1_Mur1:1-148;Class=SINE/Alu	repeat
10	93839908	93843786	3879	9	0.102307	0.571172	-0.468865	-61.8706	CG	Target=Lx5:6470-7046;Class=LINE/L1	repeat
10	93839908	93843786	3879	9	0.102307	0.571172	-0.468865	-61.8706	CG	Target=B1_Mur1:3-142;Class=SINE/Alu	repeat
10	93839908	93843786	3879	9	0.102307	0.571172	-0.468865	-61.8706	CG	Target=MT2B:147-239;Class=LTR/ERVL	repeat
10	93839908	93843786	3879	9	0.102307	0.571172	-0.468865	-61.8706	CG	Target=B1_Mm:2-147;Class=SINE/Alu	repeat
10	93839908	93843786	3879	9	0.102307	0.571172	-0.468865	-61.8706	CG	Target=ID:1-80;Class=SINE/ID	repeat
10	93839908	93843786	3879	9	0.102307	0.571172	-0.468865	-61.8706	CG	Target=PB1D10:1-117;Class=SINE/Alu	repeat
10	93839908	93843786	3879	9	0.102307	0.571172	-0.468865	-61.8706	CG	Target=RSINE1:3-146;Class=SINE/B4	repeat
10	93839908	93843786	3879	9	0.102307	0.571172	-0.468865	-61.8706	CG	Target=B3:32-191;Class=SINE/B2	repeat
10	94462908	94463027	120	12	0.142788	0.461674	-0.318887	-63.3074	CG	ENSMUSG00000020023	intron	Tmcc3	Testis-specific protein TEX28/transmembrane and coiled-coil domains protein
10	94578976	94579131	156	19	0.302832	0.513771	-0.210939	-98.0906	CG	ENSMUSG00000020023	exon	Tmcc3	Testis-specific protein TEX28/transmembrane and coiled-coil domains protein
10	94578976	94579131	156	19	0.302832	0.513771	-0.210939	-98.0906	CG	ENSMUSG00000086269	intron
10	94903966	94904128	163	18	0.238031	0.444688	-0.206657	-95.0164	CG	Target=B4A:1-208;Class=SINE/B4	repeat
10	94903966	94904128	163	18	0.238031	0.444688	-0.206657	-95.0164	CG	ENSMUSG00000074785	intron	Plxnc1	Sema domain superfamily||Sema domain||Plexin family||Immunoglobulin-like fold||Plexin, cytoplasmic RasGAP domain||IPT domain||Rho GTPase activation protein||PSI domain||Plexin repeat||-||WD40/YVTN repeat-like-containing domain superfamily
10	94999359	94999464	106	5	0.327658	0.718604	-0.390946	-27.0421	CG	ENSMUSG00000112277	exon
10	94999359	94999464	106	5	0.327658	0.718604	-0.390946	-27.0421	CG	Target=MTE2a:175-379;Class=LTR/ERVL-MaLR	repeat
10	94999359	94999464	106	5	0.327658	0.718604	-0.390946	-27.0421	CG	ENSMUSG00000112277	TSS
10	94999359	94999464	106	5	0.327658	0.718604	-0.390946	-27.0421	CG	ENSMUSG00000112277	promoter
10	95363015	95363104	90	8	0.321962	0.654717	-0.332755	-44.5108	CG	ENSMUSG00000100550	exon
10	96230462	96230642	181	16	0.149861	0.405103	-0.255242	-92.5014	CG	ENSMUSG00000112762	intron
10	97202889	97202969	81	6	0.0111231	0.478148	-0.467025	-32.0381	CG	Target=RLTR10:1-390;Class=LTR/ERVK	repeat
10	97215155	97215222	68	7	0.172786	0.450011	-0.277226	-34.6118	CG	Target=B1_Mus1:2-148;Class=SINE/Alu	repeat
10	97360375	97360458	84	7	0.481621	0.683329	-0.201708	-32.183	CG	Target=IAPEY3_LTR:12-332;Class=LTR/ERVK	repeat
10	99126963	99127123	161	7	0.330505	0.830675	-0.500169	-39.5017	CG	ENSMUSG00000019952	intron	Poc1b	WD40 repeat, conserved site||-||WD40-repeat-containing domain superfamily||WD40-repeat-containing domain||G-protein beta WD-40 repeat||WD40/YVTN repeat-like-containing domain superfamily||WD40 repeat
10	99126963	99127123	161	7	0.330505	0.830675	-0.500169	-39.5017	CG	ENSMUSG00000055108	promoter	Phxr2	-
10	99126963	99127123	161	7	0.330505	0.830675	-0.500169	-39.5017	CG	Target=MLT1H:103-326;Class=LTR/ERVL-MaLR	repeat
10	99550127	99550266	140	25	0.697688	0.844195	-0.146506	-127.359	CG	Target=IAPEz-int:70-1477;Class=LTR/ERVK	repeat
10	99725136	99725292	157	13	0.357357	0.682619	-0.325262	-91.6983	CG	Target=L1MdA_I:150-6579;Class=LINE/L1	repeat
10	99725136	99725292	157	13	0.357357	0.682619	-0.325262	-91.6983	CG	ENSMUSG00000113032	intron
10	100176738	100176893	156	12	0.340768	0.747335	-0.406567	-61.2847	CG	Target=RLTR10C:1-434;Class=LTR/ERVK	repeat
10	100176738	100176893	156	12	0.340768	0.747335	-0.406567	-61.2847	CG	Target=MMERVK10C-int:6646-7581;Class=LTR/ERVK	repeat
10	100612806	100613043	238	24	0.181094	0.477291	-0.296197	-156.965	CG	ENSMUSG00000056912	exon	1700017N19Rik	-||Zinc finger, CCCH-type
10	100612806	100613043	238	24	0.181094	0.477291	-0.296197	-156.965	CG	ENSMUSG00000056912	utr3	1700017N19Rik	-||Zinc finger, CCCH-type
10	100612806	100613043	238	24	0.181094	0.477291	-0.296197	-156.965	CG	ENSMUSG00000056912	intron	1700017N19Rik	-||Zinc finger, CCCH-type
10	103575415	103575572	158	16	0.183651	0.437665	-0.254014	-87.8211	CG	Target=L1MdA_II:406-6599;Class=LINE/L1	repeat
10	104869936	104870110	175	14	0.351217	0.646726	-0.295508	-82.8649	CG	Target=RLTR27:1-309;Class=LTR/ERVK	repeat
10	104869936	104870110	175	14	0.351217	0.646726	-0.295508	-82.8649	CG	Target=MMERVK10C-int:163-267;Class=LTR/ERVK	repeat
10	105561888	105562092	205	12	0.302545	0.545616	-0.243072	-55.6125	CG	ENSMUSG00000036019	intron	Tmtc2	Tetratricopeptide repeat 1||Domain of unknown function DUF1736||Tetratricopeptide repeat-containing domain||Tetratricopeptide repeat||Tetratricopeptide-like helical domain superfamily
10	106442097	106442192	96	7	0.317927	0.473429	-0.155502	-25.2173	CG	Target=L1MdA_II:1-6599;Class=LINE/L1	repeat
10	106455403	106455470	68	9	0.228318	0.458754	-0.230436	-41.2289	CG	Target=L1MdA_III:415-6598;Class=LINE/L1	repeat
10	106536083	106536165	83	13	0.210329	0.342573	-0.132243	-47.2861	CG	Target=L1MdA_II:10-6599;Class=LINE/L1	repeat
10	106536083	106536165	83	13	0.210329	0.342573	-0.132243	-47.2861	CG	ENSMUSG00000053825	intron	Ppfia2	Liprin-alpha, SAM domain repeat 2||Liprin-alpha-2||Sterile alpha motif domain||Liprin-alpha, SAM domain repeat 1||Sterile alpha motif/pointed domain superfamily||Liprin-alpha, SAM domain repeat 3||LAR-interacting protein, Liprin
10	107484059	107484188	130	14	0.254721	0.551963	-0.297242	-76.5268	CG	ENSMUSG00000000435	exon	Myf5	Helix-loop-helix DNA-binding domain superfamily||Myc-type, basic helix-loop-helix (bHLH) domain||Myogenic determination factor 5||Myogenic basic muscle-specific protein
10	108106074	108106299	226	15	0.462597	0.774338	-0.311741	-77.9921	CG	Target=RSINE1:3-156;Class=SINE/B4	repeat
10	111611174	111611306	133	12	0.369123	0.588267	-0.219144	-57.4479	CG	ENSMUSG00000112249	exon
10	111611174	111611306	133	12	0.369123	0.588267	-0.219144	-57.4479	CG	Target=IAPLTR2b:1-307;Class=LTR/ERVK	repeat
10	113816005	113816087	83	12	0.140714	0.374162	-0.233448	-56.9077	CG	Target=RLTR27:1-309;Class=LTR/ERVK	repeat
10	115305188	115305374	187	17	0.130556	0.36287	-0.232313	-90.2505	CG	ENSMUSG00000020132	intron	Rab21	Small GTP-binding protein domain||Small GTPase superfamily||P-loop containing nucleoside triphosphate hydrolase
10	116339604	116339713	110	14	0.481389	0.732255	-0.250866	-78.1842	CG	ENSMUSG00000065086	promoter
10	116339604	116339713	110	14	0.481389	0.732255	-0.250866	-78.1842	CG	ENSMUSG00000020154	exon	Ptprb	Tyrosine specific protein phosphatases domain||Ricin B, lectin domain||Protein-tyrosine phosphatase-like||Fibronectin type III superfamily||Protein-tyrosine phosphatase, catalytic||Fibronectin type III||PTP type protein phosphatase||Immunoglobulin-like fold||Protein-tyrosine phosphatase, active site||Ricin B-like lectins
10	116339604	116339713	110	14	0.481389	0.732255	-0.250866	-78.1842	CG	ENSMUSG00000020154	intron	Ptprb	Tyrosine specific protein phosphatases domain||Ricin B, lectin domain||Protein-tyrosine phosphatase-like||Fibronectin type III superfamily||Protein-tyrosine phosphatase, catalytic||Fibronectin type III||PTP type protein phosphatase||Immunoglobulin-like fold||Protein-tyrosine phosphatase, active site||Ricin B-like lectins
10	116911866	116911991	126	11	0.24534	0.544803	-0.299463	-57.319	CG	ENSMUSG00000064181	intron	Rab3ip	GDP/GTP exchange factor Sec2, N-terminal||-
10	117451072	117451123	52	5	0.206718	0.700867	-0.49415	-30.3567	CG	Target=RLTR1D:1-589;Class=LTR/ERV1	repeat
10	117908453	117908548	96	9	0.421581	0.66327	-0.241689	-44.04	CG	Target=L2b:3267-3375;Class=LINE/L2	repeat
10	118537226	118537343	118	8	0.0606442	0.471338	-0.410694	-44.9648	CG	ENSMUSG00000112230	intron
10	118859780	118860692	913	34	0.357042	0.609372	-0.25233	-197.542	CG	ENSMUSG00000028630	exon	Dyrk2	Protein kinase, ATP binding site||Protein kinase domain||Protein kinase-like domain superfamily||Serine/threonine-protein kinase, active site
10	118859780	118860692	913	34	0.357042	0.609372	-0.25233	-197.542	CG	ENSMUSG00000104443	promoter
10	119467561	119467667	107	9	0.195388	0.418708	-0.223319	-39.8366	CG	Target=MTE2a:1-404;Class=LTR/ERVL-MaLR	repeat
10	119467561	119467667	107	9	0.195388	0.418708	-0.223319	-39.8366	CG	ENSMUSG00000034813	intron	Grip1	PDZ superfamily||PDZ domain||Glutamate receptor-interacting protein 1||-
10	119724774	119724910	137	5	0.442175	0.752254	-0.310079	-22.8301	CG	ENSMUSG00000034813	intron	Grip1	PDZ superfamily||PDZ domain||Glutamate receptor-interacting protein 1||-
10	120102497	120102755	259	24	0.386328	0.704106	-0.317779	-116.39	CG	ENSMUSG00000020228	intron	Helb	P-loop containing nucleoside triphosphate hydrolase||UvrD-like helicase C-terminal domain||DNA helicase B||-
10	120801747	120801891	145	12	0.388318	0.748121	-0.359803	-74.1515	CG	ENSMUSG00000086444	exon
10	120801747	120801891	145	12	0.388318	0.748121	-0.359803	-74.1515	CG	ENSMUSG00000086444	TES
10	120801747	120801891	145	12	0.388318	0.748121	-0.359803	-74.1515	CG	ENSMUSG00000051236	intron	Msrb3	Peptide methionine sulphoxide reductase MrsB||Mss4-like superfamily||Peptide methionine sulfoxide reductase
10	121706903	121706965	63	5	0.454142	0.642124	-0.187982	-25.583	CG	ENSMUSG00000112526	promoter
10	121706903	121706965	63	5	0.454142	0.642124	-0.187982	-25.583	CG	Target=L1MdA_II:184-5606;Class=LINE/L1	repeat
10	121958653	121958748	96	12	0.297781	0.594462	-0.296681	-60.6028	CG	Target=B3A:3-181;Class=SINE/B2	repeat
10	121958653	121958748	96	12	0.297781	0.594462	-0.296681	-60.6028	CG	ENSMUSG00000020121	intron	Srgap1	FCH domain||Rho GTPase-activating protein domain||SLIT-ROBO Rho GTPase-activating protein 1, F-BAR domain||SH3 domain||F-BAR domain||AH/BAR domain superfamily||Rho GTPase activation protein||SH3-like domain superfamily||srGAP1/2/3, SH3 domain
10	122005263	122005315	53	9	0.260621	0.555086	-0.294464	-44.8192	CG	ENSMUSG00000020121	intron	Srgap1	FCH domain||Rho GTPase-activating protein domain||SLIT-ROBO Rho GTPase-activating protein 1, F-BAR domain||SH3 domain||F-BAR domain||AH/BAR domain superfamily||Rho GTPase activation protein||SH3-like domain superfamily||srGAP1/2/3, SH3 domain
10	122114499	122114596	98	5	0.185896	0.69951	-0.513614	-27.0511	CG	Target=L1MdA_I:25-6585;Class=LINE/L1	repeat
10	122151759	122151860	102	8	0.348897	0.692206	-0.343309	-45.2127	CG	Target=L1M2:5465-5795;Class=LINE/L1	repeat
10	122822566	122822680	115	10	0.456473	0.801492	-0.34502	-56.4442	CG	Target=MLT1C2:16-211;Class=LTR/ERVL-MaLR	repeat
10	122822566	122822680	115	10	0.456473	0.801492	-0.34502	-56.4442	CG	ENSMUSG00000034613	intron	Ppm1h	Protein phosphatase 2C family||PPM-type phosphatase domain||PPM-type phosphatase domain superfamily
10	123860439	123860554	116	19	0.560399	0.777941	-0.217542	-135.846	CG	Target=IAPEz-int:6-5397;Class=LTR/ERVK	repeat
10	124454448	124454599	152	10	0.206604	0.736017	-0.529413	-81.0248	CG	ENSMUSG00000089619	promoter
10	124454448	124454599	152	10	0.206604	0.736017	-0.529413	-81.0248	CG	Target=RLTR13D5:139-1023;Class=LTR/ERVK	repeat
10	125356749	125356805	57	7	0.158479	0.445899	-0.287421	-31.5272	CG	ENSMUSG00000020102	intron	Slc16a7	MFS transporter superfamily||Major facilitator superfamily||Major facilitator superfamily domain||Monocarboxylate transporter||Monocarboxylate transporter 2
10	125419197	125419310	114	4	0.174642	0.667911	-0.493269	-20.6196	CG	Target=Lx8:7232-7372;Class=LINE/L1	repeat
10	125674599	125674720	122	5	0.120268	0.637127	-0.516859	-30.1672	CG	Target=ORR1E:2-357;Class=LTR/ERVL-MaLR	repeat
10	126009824	126009990	167	24	0.423164	0.725752	-0.302588	-153.214	CG	ENSMUSG00000020105	promoter	Lrig3	Leucine-rich repeat, typical subtype||Immunoglobulin subtype||Immunoglobulin-like domain superfamily||Cysteine-rich flanking region, C-terminal||Immunoglobulin subtype 2||Leucine-rich repeat||Immunoglobulin-like domain||Leucine-rich repeat domain superfamily||Immunoglobulin-like fold||Immunoglobulin I-set
10	126009824	126009990	167	24	0.423164	0.725752	-0.302588	-153.214	CG	ENSMUSG00000020105	exon	Lrig3	Leucine-rich repeat, typical subtype||Immunoglobulin subtype||Immunoglobulin-like domain superfamily||Cysteine-rich flanking region, C-terminal||Immunoglobulin subtype 2||Leucine-rich repeat||Immunoglobulin-like domain||Leucine-rich repeat domain superfamily||Immunoglobulin-like fold||Immunoglobulin I-set
10	127563674	127563760	87	5	0.00835342	0.251287	-0.242934	-22.5882	CG	ENSMUSG00000040249	exon	Lrp1	EGF-like, conserved site||Domain of unknown function DUF5050||Six-bladed beta-propeller, TolB-like||LDL receptor-like superfamily||LDLR class B repeat||EGF-type aspartate/asparagine hydroxylation site||EGF-like domain||-||Low-density lipoprotein (LDL) receptor class A, conserved site||EGF-like calcium-binding domain||Low-density lipoprotein (LDL) receptor class A repeat||Growth factor receptor cy…
10	127584739	127584809	71	4	0.166585	0.332061	-0.165475	-32.2862	CG	ENSMUSG00000040249	promoter	Lrp1	EGF-like, conserved site||Domain of unknown function DUF5050||Six-bladed beta-propeller, TolB-like||LDL receptor-like superfamily||LDLR class B repeat||EGF-type aspartate/asparagine hydroxylation site||EGF-like domain||-||Low-density lipoprotein (LDL) receptor class A, conserved site||EGF-like calcium-binding domain||Low-density lipoprotein (LDL) receptor class A repeat||Growth factor receptor cy…
10	127584739	127584809	71	4	0.166585	0.332061	-0.165475	-32.2862	CG	ENSMUSG00000040249	exon	Lrp1	EGF-like, conserved site||Domain of unknown function DUF5050||Six-bladed beta-propeller, TolB-like||LDL receptor-like superfamily||LDLR class B repeat||EGF-type aspartate/asparagine hydroxylation site||EGF-like domain||-||Low-density lipoprotein (LDL) receptor class A, conserved site||EGF-like calcium-binding domain||Low-density lipoprotein (LDL) receptor class A repeat||Growth factor receptor cy…
10	127584739	127584809	71	4	0.166585	0.332061	-0.165475	-32.2862	CG	ENSMUSG00000040249	intron	Lrp1	EGF-like, conserved site||Domain of unknown function DUF5050||Six-bladed beta-propeller, TolB-like||LDL receptor-like superfamily||LDLR class B repeat||EGF-type aspartate/asparagine hydroxylation site||EGF-like domain||-||Low-density lipoprotein (LDL) receptor class A, conserved site||EGF-like calcium-binding domain||Low-density lipoprotein (LDL) receptor class A repeat||Growth factor receptor cy…
10	128511609	128511832	224	20	0.263111	0.617823	-0.354713	-118.907	CG	ENSMUSG00000025366	intron	Esyt1	Synaptotagmin, SMP domain||Synaptotagmin-like mitochondrial-lipid-binding domain||C2 domain superfamily||Extended synaptotagmin, C2A domain||C2 domain||Extended synaptotagmin, C-terminal C2 domain||-||Extended synaptotagmin, C2B domain
10	128511609	128511832	224	20	0.263111	0.617823	-0.354713	-118.907	CG	ENSMUSG00000025366	exon	Esyt1	Synaptotagmin, SMP domain||Synaptotagmin-like mitochondrial-lipid-binding domain||C2 domain superfamily||Extended synaptotagmin, C2A domain||C2 domain||Extended synaptotagmin, C-terminal C2 domain||-||Extended synaptotagmin, C2B domain
10	128511609	128511832	224	20	0.263111	0.617823	-0.354713	-118.907	CG	ENSMUSG00000025366	utr3	Esyt1	Synaptotagmin, SMP domain||Synaptotagmin-like mitochondrial-lipid-binding domain||C2 domain superfamily||Extended synaptotagmin, C2A domain||C2 domain||Extended synaptotagmin, C-terminal C2 domain||-||Extended synaptotagmin, C2B domain
10	129283762	129283837	76	11	0.414866	0.607196	-0.19233	-50.3043	CG	Target=L1MdTf_III:337-1243;Class=LINE/L1	repeat
10	130044933	130045343	411	51	0.394208	0.610401	-0.216193	-309.711	CG	Target=L1MdGf_I:320-6579;Class=LINE/L1	repeat
10	130592587	130592715	129	11	0.614347	0.773974	-0.159628	-49.5031	CG	ENSMUSG00000096755	exon
10	130592587	130592715	129	11	0.614347	0.773974	-0.159628	-49.5031	CG	ENSMUSG00000093816	promoter
10	130592587	130592715	129	11	0.614347	0.773974	-0.159628	-49.5031	CG	ENSMUSG00000096755	TSS
10	130592587	130592715	129	11	0.614347	0.773974	-0.159628	-49.5031	CG	ENSMUSG00000096755	promoter
11	3824503	3824677	175	12	0.134645	0.529354	-0.394709	-70.6933	CG	Target=MT2A:19-352;Class=LTR/ERVL	repeat
11	3824503	3824677	175	12	0.134645	0.529354	-0.394709	-70.6933	CG	ENSMUSG00000020435	intron	Osbp2	Oxysterol-binding protein, conserved site||Pleckstrin homology domain||Oxysterol-binding protein||Oxysterol-binding protein superfamily||PH-like domain superfamily
11	4017252	4017347	96	8	0.266646	0.48962	-0.222974	-37.6038	CG	Target=RLTR45-int:10-3211;Class=LTR/ERVK	repeat
11	5842882	5843001	120	8	0.253955	0.69421	-0.440254	-48.1732	CG	Target=B1_Mus2:1-147;Class=SINE/Alu	repeat
11	5842882	5843001	120	8	0.253955	0.69421	-0.440254	-48.1732	CG	Target=LTRIS2:290-563;Class=LTR/ERV1	repeat
11	6510822	6510932	111	12	0.452683	0.691555	-0.238871	-59.3751	CG	ENSMUSG00000020437	intron	Myo1g	Class I myosin, motor domain||-||Kinesin motor domain superfamily||P-loop containing nucleoside triphosphate hydrolase||Class I myosin tail homology domain||Myosin head, motor domain
11	6510822	6510932	111	12	0.452683	0.691555	-0.238871	-59.3751	CG	ENSMUSG00000020437	exon	Myo1g	Class I myosin, motor domain||-||Kinesin motor domain superfamily||P-loop containing nucleoside triphosphate hydrolase||Class I myosin tail homology domain||Myosin head, motor domain
11	6510822	6510932	111	12	0.452683	0.691555	-0.238871	-59.3751	CG	ENSMUSG00000020437	utr3	Myo1g	Class I myosin, motor domain||-||Kinesin motor domain superfamily||P-loop containing nucleoside triphosphate hydrolase||Class I myosin tail homology domain||Myosin head, motor domain
11	6601817	6601888	72	11	0.303528	0.567053	-0.263525	-51.2824	CG	ENSMUSG00000041073	promoter	Nacad	Nascent polypeptide-associated complex NAC domain||Nascent polypeptide-associated complex subunit alpha||-||NAC A/B domain superfamily
11	6601817	6601888	72	11	0.303528	0.567053	-0.263525	-51.2824	CG	ENSMUSG00000041073	exon	Nacad	Nascent polypeptide-associated complex NAC domain||Nascent polypeptide-associated complex subunit alpha||-||NAC A/B domain superfamily
11	6602681	6602732	52	4	0.50891	0.676717	-0.167807	-18.8715	CG	ENSMUSG00000041073	exon	Nacad	Nascent polypeptide-associated complex NAC domain||Nascent polypeptide-associated complex subunit alpha||-||NAC A/B domain superfamily
11	6618468	6618563	96	15	0.196257	0.370084	-0.173827	-67.8043	CG	ENSMUSG00000000384	exon	Tbrg4	FAST kinase-like protein, subdomain 2||-||Armadillo-type fold||RAP domain||FAST kinase leucine-rich
11	6618468	6618563	96	15	0.196257	0.370084	-0.173827	-67.8043	CG	ENSMUSG00000000384	utr3	Tbrg4	FAST kinase-like protein, subdomain 2||-||Armadillo-type fold||RAP domain||FAST kinase leucine-rich
11	6618468	6618563	96	15	0.196257	0.370084	-0.173827	-67.8043	CG	ENSMUSG00000000384	promoter	Tbrg4	FAST kinase-like protein, subdomain 2||-||Armadillo-type fold||RAP domain||FAST kinase leucine-rich
11	6790200	6790374	175	14	0.413856	0.85075	-0.436895	-90.7088	CG	Target=RLTR26_Mus:279-665;Class=LTR/ERVK	repeat
11	7844560	7844655	96	13	0.521537	0.73271	-0.211172	-60.8349	CG	Target=RLTR10-int:304-992;Class=LTR/ERVK	repeat
11	7844560	7844655	96	13	0.521537	0.73271	-0.211172	-60.8349	CG	Target=RLTR10A:1-411;Class=LTR/ERVK	repeat
11	9365008	9365107	100	11	0.215752	0.381564	-0.165812	-51.7797	CG	Target=L1MdA_II:9-6599;Class=LINE/L1	repeat
11	9365008	9365107	100	11	0.215752	0.381564	-0.165812	-51.7797	CG	ENSMUSG00000004668	intron	Abca13	ABC transporter A||ABC transporter, conserved site||P-loop containing nucleoside triphosphate hydrolase||AAA+ ATPase domain||ATP-binding cassette subfamily A member 12||ABC transporter-like
11	10167588	10167654	67	6	0.45119	0.673728	-0.222537	-31.8948	CG	Target=L1MdF_III:99-5751;Class=LINE/L1	repeat
11	10415641	10415692	52	6	0.388394	0.688619	-0.300224	-31.3216	CG	Target=L1MdF_V:366-5584;Class=LINE/L1	repeat
11	10448966	10449122	157	15	0.444262	0.683736	-0.239475	-63.2367	CG	Target=L1MdA_II:200-5607;Class=LINE/L1	repeat
11	10857476	10857632	157	17	0.34237	0.6047	-0.26233	-109.878	CG	Target=L1MdA_II:407-6599;Class=LINE/L1	repeat
11	11626792	11626910	119	10	0.401001	0.762009	-0.361009	-64.0118	CG	ENSMUSG00000062511	intron	4930512M02Rik	-
11	11626792	11626910	119	10	0.401001	0.762009	-0.361009	-64.0118	CG	Target=L1MdF_I:260-4999;Class=LINE/L1	repeat
11	12145640	12145812	173	10	0.0535684	0.3595	-0.305931	-62.8423	CG	Target=L1MdA_I:25-6587;Class=LINE/L1	repeat
11	12146131	12146566	436	17	0.0138657	0.300653	-0.286787	-84.1163	CG	Target=L1MdA_I:25-6587;Class=LINE/L1	repeat
11	12436696	12436758	63	7	0.146451	0.379142	-0.232692	-33.1111	CG	Target=B1_Mus2:1-147;Class=SINE/Alu	repeat
11	12436696	12436758	63	7	0.146451	0.379142	-0.232692	-33.1111	CG	ENSMUSG00000020173	intron	Cobl	-||WH2 domain||Cordon-bleu, ubiquitin-like domain||Ubiquitin-like domain superfamily
11	12483800	12483874	75	5	0.143335	0.504315	-0.36098	-22.4684	CG	Target=L1MdF_V:5850-6576;Class=LINE/L1	repeat
11	12638082	12638264	183	24	0.479417	0.673378	-0.19396	-120.253	CG	Target=L1MdGf_I:280-5585;Class=LINE/L1	repeat
11	13531175	13531315	141	14	0.215145	0.445628	-0.230483	-73.804	CG	Target=L1MdN_I:305-5524;Class=LINE/L1	repeat
11	13947089	13947244	156	13	0.0599621	0.247273	-0.187311	-62.2486	CG	Target=L1MdGf_I:18-5586;Class=LINE/L1	repeat
11	14265010	14265194	185	7	0.377688	0.677501	-0.299813	-35.7579	CG	Target=MMERVK10C-int:1-193;Class=LTR/ERVK	repeat
11	14265010	14265194	185	7	0.377688	0.677501	-0.299813	-35.7579	CG	Target=RLTR27:223-275;Class=LTR/ERVK	repeat
11	14265010	14265194	185	7	0.377688	0.677501	-0.299813	-35.7579	CG	Target=MMERVK10C-int:194-422;Class=LTR/ERVK	repeat
11	15286778	15286872	95	17	0.698625	0.8257	-0.127075	-74.7441	CG	Target=IAPEz-int:2-1632;Class=LTR/ERVK	repeat
11	15860187	15860290	104	24	0.494544	0.732557	-0.238013	-148.142	CG	Target=IAPLTR2a2_Mm:1-444;Class=LTR/ERVK	repeat
11	15860187	15860290	104	24	0.494544	0.732557	-0.238013	-148.142	CG	Target=IAPEz-int:2-662;Class=LTR/ERVK	repeat
11	16071386	16071530	145	19	0.349382	0.554696	-0.205314	-94.9861	CG	Target=L1MdA_III:305-5586;Class=LINE/L1	repeat
11	17511715	17511781	67	4	0.300383	0.769865	-0.469482	-19.0082	CG	Target=L1MdA_VI:4211-5685;Class=LINE/L1	repeat
11	17963866	17963949	84	6	0.391552	0.617922	-0.22637	-35.3128	CG	Target=L1MdF_I:118-5586;Class=LINE/L1	repeat
11	17964024	17964079	56	14	0.410264	0.620192	-0.209928	-72.3277	CG	Target=L1MdF_I:118-5586;Class=LINE/L1	repeat
11	18623233	18623354	122	8	0.00899231	0.366599	-0.357606	-38.3535	CG	Target=L1MdA_I:18-5586;Class=LINE/L1	repeat
11	18623233	18623354	122	8	0.00899231	0.366599	-0.357606	-38.3535	CG	ENSMUSG00000085806	intron
11	18923860	18923926	67	5	0.27765	0.764422	-0.486773	-27.2911	CG	Target=B1_Mus2:2-146;Class=SINE/Alu	repeat
11	18923860	18923926	67	5	0.27765	0.764422	-0.486773	-27.2911	CG	ENSMUSG00000020160	intron	Meis1	Homeobox KN domain||Homeobox protein PKNOX/Meis, N-terminal||Homeobox domain||-||Homeobox-like domain superfamily
11	21683879	21684029	151	16	0.269007	0.52997	-0.260964	-113.759	CG	ENSMUSG00000083761	exon
11	21683879	21684029	151	16	0.269007	0.52997	-0.260964	-113.759	CG	ENSMUSG00000020319	intron	Wdpcp	WD40-repeat-containing domain superfamily||WD40/YVTN repeat-like-containing domain superfamily||WD repeat-containing and planar cell polarity effector protein Fritz
11	23224488	23224596	109	21	0.609969	0.783224	-0.173256	-99.5672	CG	Target=IAPEz-int:8-6481;Class=LTR/ERVK	repeat
11	24356754	24356840	87	12	0.307797	0.594804	-0.287007	-66.374	CG	Target=B1_Mus1:1-148;Class=SINE/Alu	repeat
11	25370479	25370635	157	13	0.266207	0.564161	-0.297954	-77.3637	CG	Target=L1MdA_III:401-5606;Class=LINE/L1	repeat
11	28298593	28298719	127	22	0.338104	0.544431	-0.206327	-107.463	CG	Target=L1MdGf_I:411-6579;Class=LINE/L1	repeat
11	29332206	29332269	64	7	0.234014	0.5671	-0.333087	-34.9183	CG	Target=L1MdGf_I:16-6579;Class=LINE/L1	repeat
11	30040192	30040311	120	15	0.427002	0.650215	-0.223213	-75.7818	CG	Target=L1MdF_III:289-1573;Class=LINE/L1	repeat
11	30071534	30071618	85	9	0.430241	0.585817	-0.155576	-45.8668	CG	Target=L1MdA_II:191-6599;Class=LINE/L1	repeat
11	30071841	30071936	96	7	0.388	0.642845	-0.254846	-31.5174	CG	Target=L1MdA_II:191-6599;Class=LINE/L1	repeat
11	31447462	31447598	137	10	0.619702	0.811213	-0.191511	-40.5648	CG	Target=IAPLTR2_Mm:1-467;Class=LTR/ERVK	repeat
11	31454378	31454474	97	9	0.614674	0.840566	-0.225892	-43.2879	CG	Target=IAPLTR2_Mm:1-467;Class=LTR/ERVK	repeat
11	31774603	31774690	88	22	0.492895	0.740893	-0.247998	-131.777	CG	Target=IAPLTR2a2_Mm:1-444;Class=LTR/ERVK	repeat
11	31774603	31774690	88	22	0.492895	0.740893	-0.247998	-131.777	CG	Target=IAPEz-int:3-57;Class=LTR/ERVK	repeat
11	32076607	32076790	184	12	0.26395	0.639624	-0.375674	-64.1631	CG	Target=B3:2-112;Class=SINE/B2	repeat
11	32184806	32184937	132	18	0.283508	0.614456	-0.330948	-110.052	CG	ENSMUSG00000081613	promoter
11	33992619	33992723	105	8	0.296116	0.56692	-0.270804	-39.3892	CG	ENSMUSG00000085684	intron	4930469K13Rik	-
11	33992619	33992723	105	8	0.296116	0.56692	-0.270804	-39.3892	CG	ENSMUSG00000053519	intron	Kcnip1	EF-hand domain||EF-hand domain pair||EF-Hand 1, calcium-binding site
11	34418306	34418506	201	9	0.283898	0.749387	-0.465489	-53.4527	CG	ENSMUSG00000020143	intron	Dock2	-||Dedicator of cytokinesis protein 2||DHR-1 domain||Armadillo-type fold||Dedicator of cytokinesis, C-terminal||Dedicator of cytokinesis, N-terminal domain||DHR-2 domain||SH3 domain||C2 domain superfamily||SH3-like domain superfamily||Dedicator of cytokin
11	34418306	34418506	201	9	0.283898	0.749387	-0.465489	-53.4527	CG	ENSMUSG00000069911	intron	Fam196b	FAM196 family
11	34783376	34783450	75	6	0.106452	0.464718	-0.358266	-31.4499	CG	ENSMUSG00000020143	intron	Dock2	-||Dedicator of cytokinesis protein 2||DHR-1 domain||Armadillo-type fold||Dedicator of cytokinesis, C-terminal||Dedicator of cytokinesis, N-terminal domain||DHR-2 domain||SH3 domain||C2 domain superfamily||SH3-like domain superfamily||Dedicator of cytokin
11	35206252	35206316	65	6	0.0901293	0.65099	-0.56086	-41.8621	CG	ENSMUSG00000056427	intron	Slit3	Concanavalin A-like lectin/glucanase domain superfamily||EGF-like calcium-binding domain||EGF-like domain||Leucine-rich repeat, typical subtype||EGF-type aspartate/asparagine hydroxylation site||EGF-like calcium-binding, conserved site||Growth factor receptor cysteine-rich domain superfamily||Leucine-rich repeat domain superfamily||EGF-like, conserved site||Leucine-rich repeat N-terminal domain||…
11	36024366	36024478	113	14	0.485468	0.701143	-0.215675	-74.6403	CG	ENSMUSG00000049336	exon	Tenm2	YD repeat||Rhs repeat-associated core||EGF-like domain||Six-bladed beta-propeller, TolB-like||Tox-GHH domain||Teneurin-2/3||Teneurin intracellular, N-terminal||EGF-like, conserved site||Carboxypeptidase-like, regulatory domain superfamily
11	36165389	36165509	121	10	0.381245	0.670015	-0.28877	-53.9466	CG	ENSMUSG00000049336	intron	Tenm2	YD repeat||Rhs repeat-associated core||EGF-like domain||Six-bladed beta-propeller, TolB-like||Tox-GHH domain||Teneurin-2/3||Teneurin intracellular, N-terminal||EGF-like, conserved site||Carboxypeptidase-like, regulatory domain superfamily
11	36277795	36277909	115	7	0.159968	0.505541	-0.345573	-34.0978	CG	ENSMUSG00000086375	promoter
11	36277795	36277909	115	7	0.159968	0.505541	-0.345573	-34.0978	CG	ENSMUSG00000049336	intron	Tenm2	YD repeat||Rhs repeat-associated core||EGF-like domain||Six-bladed beta-propeller, TolB-like||Tox-GHH domain||Teneurin-2/3||Teneurin intracellular, N-terminal||EGF-like, conserved site||Carboxypeptidase-like, regulatory domain superfamily
11	40249267	40249342	76	7	0.178804	0.350311	-0.171507	-28.2344	CG	Target=L1MdTf_III:13-6579;Class=LINE/L1	repeat
11	40249267	40249342	76	7	0.178804	0.350311	-0.171507	-28.2344	CG	ENSMUSG00000085301	intron
11	40810125	40810306	182	28	0.223984	0.46326	-0.239276	-178.73	CG	Target=L1MdGf_I:318-6579;Class=LINE/L1	repeat
11	43463269	43463497	229	33	0.450971	0.691381	-0.240411	-195.388	CG	11:43461299:43463299	CGI_shore
11	43463269	43463497	229	33	0.450971	0.691381	-0.240411	-195.388	CG	ENSMUSG00000084307	exon
11	43463269	43463497	229	33	0.450971	0.691381	-0.240411	-195.388	CG	11:43463300:43463559	CGI
11	43463269	43463497	229	33	0.450971	0.691381	-0.240411	-195.388	CG	ENSMUSG00000084307	TSS
11	43463269	43463497	229	33	0.450971	0.691381	-0.240411	-195.388	CG	ENSMUSG00000084307	promoter
11	43491022	43491141	120	18	0.394416	0.576159	-0.181743	-85.9262	CG	ENSMUSG00000046491	exon	C1qtnf2	Collagen triple helix repeat||Tumour necrosis factor-like domain superfamily||C1q domain
11	43491022	43491141	120	18	0.394416	0.576159	-0.181743	-85.9262	CG	11:43490907:43491181	CGI
11	44540261	44540332	72	8	0.162717	0.545821	-0.383105	-40.8772	CG	ENSMUSG00000019189	intron	Rnf145	Zinc finger, RING/FYVE/PHD-type||TRC8 N-terminal domain||Zinc finger, RING-CH-type||Zinc finger, RING-type
11	46298376	46298431	56	7	0.498951	0.711457	-0.212506	-28.5973	CG	Target=RSINE1:8-84;Class=SINE/B4	repeat
11	46298376	46298431	56	7	0.498951	0.711457	-0.212506	-28.5973	CG	ENSMUSG00000020340	intron	Cyfip2	Protein of unknown function DUF1394||Cytoplasmic FMR1-interacting||-
11	46504652	46504713	62	4	0.00933877	0.47667	-0.467332	-18.8721	CG	Target=L1MdA_I:17-3454;Class=LINE/L1	repeat
11	48322216	48322288	73	11	0.295954	0.472443	-0.176489	-47.5476	CG	Target=L1MdGf_II:56-155;Class=LINE/L1	repeat
11	48324291	48324447	157	17	0.292478	0.446997	-0.154519	-67.391	CG	Target=L1MdA_II:407-5606;Class=LINE/L1	repeat
11	48368011	48368167	157	17	0.530594	0.741962	-0.211368	-88.19	CG	Target=L1MdA_II:226-5606;Class=LINE/L1	repeat
11	48524031	48524136	106	14	0.209372	0.413848	-0.204476	-71.1076	CG	Target=RMER17B:146-954;Class=LTR/ERVK	repeat
11	48595257	48595484	228	16	0.108505	0.480271	-0.371765	-114.299	CG	ENSMUSG00000082250	TSS
11	48595257	48595484	228	16	0.108505	0.480271	-0.371765	-114.299	CG	ENSMUSG00000082250	exon
11	48595257	48595484	228	16	0.108505	0.480271	-0.371765	-114.299	CG	ENSMUSG00000082250	promoter
11	48626718	48626821	104	14	0.512471	0.752101	-0.23963	-64.8198	CG	Target=RLTR10-int:41-212;Class=LTR/ERVK	repeat
11	48626718	48626821	104	14	0.512471	0.752101	-0.23963	-64.8198	CG	Target=RLTR10:1-390;Class=LTR/ERVK	repeat
11	48776396	48776446	51	7	0.310765	0.483318	-0.172553	-30.9528	CG	Target=RMER1B:31-1064;Class=Other	repeat
11	49148940	49149018	79	14	0.476485	0.728199	-0.251714	-69.9149	CG	ENSMUSG00000050763	exon	Olfr1395	G protein-coupled receptor, rhodopsin-like||GPCR, rhodopsin-like, 7TM||Olfactory receptor
11	49343342	49343463	122	15	0.260893	0.41624	-0.155348	-69.3464	CG	Target=L1MdA_II:199-5606;Class=LINE/L1	repeat
11	49957472	49957524	53	8	0.119589	0.450997	-0.331408	-43.0898	CG	ENSMUSG00000020374	intron	Rasgef1c	Ras-like guanine nucleotide exchange factor, N-terminal||Ras guanine-nucleotide exchange factors catalytic domain||Ras guanine nucleotide exchange factor domain superfamily||Ras guanine-nucleotide exchange factor catalytic domain superfamily||Ras guanine-nucleotide exchange factor, conserved site
11	49957472	49957524	53	8	0.119589	0.450997	-0.331408	-43.0898	CG	ENSMUSG00000020374	exon	Rasgef1c	Ras-like guanine nucleotide exchange factor, N-terminal||Ras guanine-nucleotide exchange factors catalytic domain||Ras guanine nucleotide exchange factor domain superfamily||Ras guanine-nucleotide exchange factor catalytic domain superfamily||Ras guanine-nucleotide exchange factor, conserved site
11	50163705	50163844	140	5	0.124334	0.635153	-0.510819	-24.4516	CG	ENSMUSG00000036644	intron	Tbc1d9b	TCB1D9/TCB1D9B, PH-GRAM domain 1||TCB1D9/TCB1D9B, PH-GRAM domain 2||GRAM domain||PH-like domain superfamily||Rab-GTPase-TBC domain||EF-hand domain pair||EF-hand domain||Rab-GTPase-TBC domain superfamily
11	50163705	50163844	140	5	0.124334	0.635153	-0.510819	-24.4516	CG	ENSMUSG00000036644	exon	Tbc1d9b	TCB1D9/TCB1D9B, PH-GRAM domain 1||TCB1D9/TCB1D9B, PH-GRAM domain 2||GRAM domain||PH-like domain superfamily||Rab-GTPase-TBC domain||EF-hand domain pair||EF-hand domain||Rab-GTPase-TBC domain superfamily
11	50207522	50207619	98	10	0.183246	0.372177	-0.188931	-47.4309	CG	ENSMUSG00000015837	promoter	Sqstm1	Sequestosome-1, UBA domain||Zinc finger, ZZ-type||PB1 domain||Sequestosome-1, PB1 domain||Ubiquitin-associated domain||UBA-like superfamily
11	50207522	50207619	98	10	0.183246	0.372177	-0.188931	-47.4309	CG	ENSMUSG00000015837	exon	Sqstm1	Sequestosome-1, UBA domain||Zinc finger, ZZ-type||PB1 domain||Sequestosome-1, PB1 domain||Ubiquitin-associated domain||UBA-like superfamily
11	50445639	50445892	254	31	0.342	0.667491	-0.325491	-259.343	CG	Target=RLTR10-int:3-998;Class=LTR/ERVK	repeat
11	50447992	50448044	53	5	0.323566	0.587564	-0.263998	-24.7141	CG	Target=RLTR10:1-318;Class=LTR/ERVK	repeat
11	50795260	50795397	138	12	0.248587	0.61943	-0.370843	-69.7177	CG	ENSMUSG00000036545	intron	Adamts2	Metallopeptidase, catalytic domain superfamily||Thrombospondin type-1 (TSP1) repeat||Peptidase M12B, propeptide||Peptidase M12B, ADAM-TS2||Thrombospondin type-1 (TSP1) repeat superfamily||PLAC||ADAM-TS Spacer 1||Peptidase M12B, ADAM/reprolysin
11	50795260	50795397	138	12	0.248587	0.61943	-0.370843	-69.7177	CG	ENSMUSG00000036545	promoter	Adamts2	Metallopeptidase, catalytic domain superfamily||Thrombospondin type-1 (TSP1) repeat||Peptidase M12B, propeptide||Peptidase M12B, ADAM-TS2||Thrombospondin type-1 (TSP1) repeat superfamily||PLAC||ADAM-TS Spacer 1||Peptidase M12B, ADAM/reprolysin
11	50795260	50795397	138	12	0.248587	0.61943	-0.370843	-69.7177	CG	ENSMUSG00000036545	exon	Adamts2	Metallopeptidase, catalytic domain superfamily||Thrombospondin type-1 (TSP1) repeat||Peptidase M12B, propeptide||Peptidase M12B, ADAM-TS2||Thrombospondin type-1 (TSP1) repeat superfamily||PLAC||ADAM-TS Spacer 1||Peptidase M12B, ADAM/reprolysin
11	50796307	50796395	89	24	0.258917	0.479368	-0.220451	-110.195	CG	ENSMUSG00000036545	intron	Adamts2	Metallopeptidase, catalytic domain superfamily||Thrombospondin type-1 (TSP1) repeat||Peptidase M12B, propeptide||Peptidase M12B, ADAM-TS2||Thrombospondin type-1 (TSP1) repeat superfamily||PLAC||ADAM-TS Spacer 1||Peptidase M12B, ADAM/reprolysin
11	52956716	52956882	167	7	0.133159	0.572441	-0.439282	-60.6161	CG	Target=L2:2574-3073;Class=LINE/L2	repeat
11	52956716	52956882	167	7	0.133159	0.572441	-0.439282	-60.6161	CG	ENSMUSG00000036264	intron	Fstl4	Immunoglobulin-like domain superfamily||Immunoglobulin subtype 2||Immunoglobulin-like domain||EF-Hand 1, calcium-binding site||Kazal domain superfamily||EF-hand domain||Immunoglobulin-like fold||EF-hand domain pair||WD40/YVTN repeat-like-containing domain superfamily||Immunoglobulin subtype||Kazal domain
11	53132626	53132684	59	8	0.271437	0.454672	-0.183235	-48.6066	CG	ENSMUSG00000036264	intron	Fstl4	Immunoglobulin-like domain superfamily||Immunoglobulin subtype 2||Immunoglobulin-like domain||EF-Hand 1, calcium-binding site||Kazal domain superfamily||EF-hand domain||Immunoglobulin-like fold||EF-hand domain pair||WD40/YVTN repeat-like-containing domain superfamily||Immunoglobulin subtype||Kazal domain
11	53903035	53903165	131	15	0.128205	0.283066	-0.154861	-67.8622	CG	ENSMUSG00000082271	intron
11	53903035	53903165	131	15	0.128205	0.283066	-0.154861	-67.8622	CG	ENSMUSG00000082380	exon
11	53903035	53903165	131	15	0.128205	0.283066	-0.154861	-67.8622	CG	ENSMUSG00000082380	TSS
11	53903035	53903165	131	15	0.128205	0.283066	-0.154861	-67.8622	CG	ENSMUSG00000082380	promoter
11	54924294	54924405	112	14	0.37482	0.645287	-0.270467	-70.7996	CG	ENSMUSG00000020400	intron	Tnip1	TNFAIP3-interacting protein 1
11	54924294	54924405	112	14	0.37482	0.645287	-0.270467	-70.7996	CG	ENSMUSG00000020400	exon	Tnip1	TNFAIP3-interacting protein 1
11	54947587	54947646	60	4	0.297193	0.568107	-0.270914	-19.8551	CG	ENSMUSG00000082180	exon
11	54947587	54947646	60	4	0.297193	0.568107	-0.270914	-19.8551	CG	ENSMUSG00000020400	intron	Tnip1	TNFAIP3-interacting protein 1
11	55161070	55161170	101	6	0.255697	0.646094	-0.390397	-28.6563	CG	ENSMUSG00000020264	intron	Slc36a2	Amino acid transporter, transmembrane domain
11	55252238	55252391	154	15	0.558859	0.792704	-0.233845	-71.7188	CG	ENSMUSG00000055333	exon	Fat2	EGF-like, conserved site||Laminin G domain||EGF-like domain||Cadherin||Cadherin-like||EGF-like calcium-binding domain||Concanavalin A-like lectin/glucanase domain superfamily||Cadherin conserved site
11	56091708	56091816	109	12	0.368244	0.780011	-0.411767	-67.2001	CG	Target=RLTR1D:37-605;Class=LTR/ERV1	repeat
11	56490014	56490198	185	16	0.186371	0.699241	-0.51287	-108.976	CG	Target=L1MdGf_I:263-5586;Class=LINE/L1	repeat
11	57449137	57449197	61	7	0.342028	0.808803	-0.466775	-33.6085	CG	ENSMUSG00000082476	exon
11	58125053	58125187	135	6	0.00666163	0.499061	-0.4924	-38.253	CG	ENSMUSG00000087629	promoter
11	58125053	58125187	135	6	0.00666163	0.499061	-0.4924	-38.253	CG	ENSMUSG00000037275	exon	Gemin5	Anaphase-promoting complex subunit 4, WD40 domain||Quinoprotein alcohol dehydrogenase-like superfamily||WD40/YVTN repeat-like-containing domain superfamily||WD40 repeat||WD40-repeat-containing domain superfamily||WD40-repeat-containing domain||G-protein beta WD-40 repeat||WD40 repeat, conserved site
11	58444839	58444903	65	6	0.167386	0.642253	-0.474867	-32.1573	CG	Target=MLTR31F_MM:1-532;Class=LTR/ERVK	repeat
11	58455017	58455142	126	12	0.236291	0.55378	-0.317489	-82.9566	CG	ENSMUSG00000043314	exon	Olfr30	GPCR, rhodopsin-like, 7TM||G protein-coupled receptor, rhodopsin-like||Olfactory receptor
11	58475144	58475276	133	9	0.218278	0.552844	-0.334565	-43.826	CG	Target=L1MdA_II:17-6579;Class=LINE/L1	repeat
11	59040243	59040414	172	18	0.334472	0.591281	-0.25681	-96.5391	CG	ENSMUSG00000061462	exon	Obscn	SH3-like domain superfamily||Obscurin, SH3 domain||Immunoglobulin-like domain superfamily||Protein kinase-like domain superfamily||IQ motif, EF-hand binding site||Protein kinase, ATP binding site||PH-like domain superfamily||Dbl homology (DH) domain||Immunoglobulin V-set domain||-||Immunoglobulin subtype||Dbl homology (DH) domain superfamily||Immunoglobulin-like domain||Serine/threonine protein k…
11	59082373	59082450	78	9	0.355308	0.50562	-0.150313	-43.4201	CG	ENSMUSG00000061462	exon	Obscn	SH3-like domain superfamily||Obscurin, SH3 domain||Immunoglobulin-like domain superfamily||Protein kinase-like domain superfamily||IQ motif, EF-hand binding site||Protein kinase, ATP binding site||PH-like domain superfamily||Dbl homology (DH) domain||Immunoglobulin V-set domain||-||Immunoglobulin subtype||Dbl homology (DH) domain superfamily||Immunoglobulin-like domain||Serine/threonine protein k…
11	59158292	59158462	171	17	0.302223	0.557315	-0.255092	-80.6989	CG	ENSMUSG00000049287	exon	Iba57	Glycine cleavage T-protein, C-terminal barrel domain||YgfZ/GcvT conserved site||GTP-binding protein TrmE/Glycine cleavage system T protein, domain 1||-
11	59249722	59249812	91	12	0.104793	0.23561	-0.130817	-65.2713	CG	ENSMUSG00000009900	exon	Wnt3a	Wnt-3 protein||Wnt||Wnt protein, conserved site
11	59249722	59249812	91	12	0.104793	0.23561	-0.130817	-65.2713	CG	11:59249720:59250030	CGI
11	59846384	59846550	167	16	0.339389	0.562773	-0.223384	-81.2502	CG	11:59845974:59847974	CGI_shore
11	59846384	59846550	167	16	0.339389	0.562773	-0.223384	-81.2502	CG	ENSMUSG00000032615	promoter	Nt5m	HAD superfamily||HAD-like superfamily||5'(3')-deoxyribonucleotidase
11	59846384	59846550	167	16	0.339389	0.562773	-0.223384	-81.2502	CG	Target=RLTR10E:1-311;Class=LTR/ERVK	repeat
11	59846384	59846550	167	16	0.339389	0.562773	-0.223384	-81.2502	CG	ENSMUSG00000032615	intron	Nt5m	HAD superfamily||HAD-like superfamily||5'(3')-deoxyribonucleotidase
11	59890678	59890729	52	9	0.37626	0.631409	-0.255149	-42.2275	CG	Target=MTEb:6-344;Class=LTR/ERVL-MaLR	repeat
11	60477004	60477156	153	23	0.197166	0.371129	-0.173963	-111.714	CG	ENSMUSG00000042678	exon	Myo15	MyTH4 domain||SH3 domain||FERM domain||Class XV myosin, motor domain||IQ motif, EF-hand binding site||Unconventional myosin-XV||MyTH4 domain superfamily||Myosin head, motor domain||P-loop containing nucleoside triphosphate hydrolase||SH3-like domain superfamily||Kinesin motor domain superfamily||FERM superfamily, second domain||FERM central domain||PH-like domain superfamily
11	60477004	60477156	153	23	0.197166	0.371129	-0.173963	-111.714	CG	11:60476668:60477169	CGI
11	60477004	60477156	153	23	0.197166	0.371129	-0.173963	-111.714	CG	ENSMUSG00000042678	utr5	Myo15	MyTH4 domain||SH3 domain||FERM domain||Class XV myosin, motor domain||IQ motif, EF-hand binding site||Unconventional myosin-XV||MyTH4 domain superfamily||Myosin head, motor domain||P-loop containing nucleoside triphosphate hydrolase||SH3-like domain superfamily||Kinesin motor domain superfamily||FERM superfamily, second domain||FERM central domain||PH-like domain superfamily
11	60477004	60477156	153	23	0.197166	0.371129	-0.173963	-111.714	CG	ENSMUSG00000042678	intron	Myo15	MyTH4 domain||SH3 domain||FERM domain||Class XV myosin, motor domain||IQ motif, EF-hand binding site||Unconventional myosin-XV||MyTH4 domain superfamily||Myosin head, motor domain||P-loop containing nucleoside triphosphate hydrolase||SH3-like domain superfamily||Kinesin motor domain superfamily||FERM superfamily, second domain||FERM central domain||PH-like domain superfamily
11	60708511	60708588	78	7	0.30659	0.55875	-0.25216	-30.5606	CG	ENSMUSG00000020536	intron	Llgl1	Lethal(2) giant larvae protein||Lethal giant larvae (Lgl)-like, C-terminal domain||WD40 repeat, conserved site||WD40 repeat||WD40/YVTN repeat-like-containing domain superfamily||WD40-repeat-containing domain superfamily||Lethal giant larvae homologue 2
11	60708511	60708588	78	7	0.30659	0.55875	-0.25216	-30.5606	CG	ENSMUSG00000020536	exon	Llgl1	Lethal(2) giant larvae protein||Lethal giant larvae (Lgl)-like, C-terminal domain||WD40 repeat, conserved site||WD40 repeat||WD40/YVTN repeat-like-containing domain superfamily||WD40-repeat-containing domain superfamily||Lethal giant larvae homologue 2
11	62006251	62006378	128	11	0.310808	0.572727	-0.261918	-55.6852	CG	ENSMUSG00000042331	intron	Specc1	-||Calponin homology domain||CH domain superfamily
11	65187496	65187579	84	13	0.178633	0.344798	-0.166165	-50.4667	CG	ENSMUSG00000020542	exon	Myocd	SAP domain superfamily||Myocardin||RPEL repeat||SAP domain
11	65372329	65372412	84	9	0.459338	0.706198	-0.246861	-36.4854	CG	Target=L1MC3:6172-7041;Class=LINE/L1	repeat
11	65897200	65897402	203	24	0.398764	0.669033	-0.270269	-147.297	CG	Target=L1MdA_II:401-5606;Class=LINE/L1	repeat
11	65897200	65897402	203	24	0.398764	0.669033	-0.270269	-147.297	CG	ENSMUSG00000056752	intron	Dnah9	Dynein heavy chain, coiled coil stalk||Dynein heavy chain, ATP-binding dynein motor region D5||ATPase, dynein-related, AAA domain||Dynein heavy chain, hydrolytic ATP-binding dynein motor region D1||Dynein heavy chain, domain-1||P-loop containing nucleoside triphosphate hydrolase||Dynein heavy chain||Dynein heavy chain domain||Dynein heavy chain, AAA module D4||Dynein heavy chain, domain-2
11	66409116	66409167	52	9	0.314652	0.583475	-0.268822	-36.429	CG	Target=RLTR1D:1-589;Class=LTR/ERV1	repeat
11	66409116	66409167	52	9	0.314652	0.583475	-0.268822	-36.429	CG	ENSMUSG00000053930	intron	Shisa6	Shisa family
11	67099282	67099464	183	22	0.315191	0.602665	-0.287474	-154.449	CG	ENSMUSG00000098855	promoter
11	67099282	67099464	183	22	0.315191	0.602665	-0.287474	-154.449	CG	ENSMUSG00000020908	exon	Myh3	Class II myosin, Myh3, motor domain||Kinesin motor domain superfamily||Myosin, N-terminal, SH3-like||Myosin IQ motif-containing domain superfamily||Myosin S1 fragment, N-terminal||Myosin head, motor domain||P-loop containing nucleoside triphosphate hydrolase||Myosin tail||IQ motif, EF-hand binding site
11	67117532	67117597	66	6	0.3074	0.755983	-0.448583	-34.6171	CG	ENSMUSG00000087410	intron
11	67117532	67117597	66	6	0.3074	0.755983	-0.448583	-34.6171	CG	ENSMUSG00000087410	promoter
11	67117532	67117597	66	6	0.3074	0.755983	-0.448583	-34.6171	CG	Target=B1_Mus2:1-146;Class=SINE/Alu	repeat
11	67193642	67193839	198	18	0.37387	0.585269	-0.211399	-84.978	CG	ENSMUSG00000033196	exon	Myh2	Myosin head, motor domain||P-loop containing nucleoside triphosphate hydrolase||Myosin tail||IQ motif, EF-hand binding site||Kinesin motor domain superfamily||Myosin, N-terminal, SH3-like||Myosin S1 fragment, N-terminal||Myosin IQ motif-containing domain superfamily
11	67193642	67193839	198	18	0.37387	0.585269	-0.211399	-84.978	CG	ENSMUSG00000033196	intron	Myh2	Myosin head, motor domain||P-loop containing nucleoside triphosphate hydrolase||Myosin tail||IQ motif, EF-hand binding site||Kinesin motor domain superfamily||Myosin, N-terminal, SH3-like||Myosin S1 fragment, N-terminal||Myosin IQ motif-containing domain superfamily
11	67280200	67280253	54	5	0.324697	0.537644	-0.212947	-22.8482	CG	ENSMUSG00000055775	exon	Myh8	Kinesin motor domain superfamily||Myosin, N-terminal, SH3-like||Myosin S1 fragment, N-terminal||Myosin IQ motif-containing domain superfamily||Myosin head, motor domain||P-loop containing nucleoside triphosphate hydrolase||Myosin tail||IQ motif, EF-hand binding site
11	68136862	68136998	137	10	0.2191	0.577888	-0.358788	-48.7752	CG	ENSMUSG00000020903	intron	Stx8	Target SNARE coiled-coil homology domain||-
11	68540410	68540545	136	13	0.312939	0.553021	-0.240082	-64.0887	CG	ENSMUSG00000046207	intron	Pik3r6	Phosphoinositide 3-kinase regulatory subunit 5/6
11	69432902	69432970	69	9	0.134333	0.412802	-0.278469	-52.2772	CG	ENSMUSG00000005237	exon	Dnah2	AAA+ ATPase domain||Dynein heavy chain, domain-2||Dynein heavy chain, AAA module D4||Dynein heavy chain domain||Dynein heavy chain||Dynein heavy chain, domain-1||Dynein heavy chain, hydrolytic ATP-binding dynein motor region D1||P-loop containing nucleoside triphosphate hydrolase||Dynein heavy chain, ATP-binding dynein motor region D5||Dynein heavy chain, coiled coil stalk||ATPase, dynein-related…
11	69433047	69433143	97	11	0.188651	0.430257	-0.241606	-52.5002	CG	ENSMUSG00000005237	intron	Dnah2	AAA+ ATPase domain||Dynein heavy chain, domain-2||Dynein heavy chain, AAA module D4||Dynein heavy chain domain||Dynein heavy chain||Dynein heavy chain, domain-1||Dynein heavy chain, hydrolytic ATP-binding dynein motor region D1||P-loop containing nucleoside triphosphate hydrolase||Dynein heavy chain, ATP-binding dynein motor region D5||Dynein heavy chain, coiled coil stalk||ATPase, dynein-related…
11	69861702	69861798	97	9	0.397647	0.63179	-0.234142	-40.1995	CG	Target=B1_Mm:1-88;Class=SINE/Alu	repeat
11	69861702	69861798	97	9	0.397647	0.63179	-0.234142	-40.1995	CG	Target=B2_Mm1a:2-192;Class=SINE/B2	repeat
11	70065988	70066067	80	10	0.289261	0.485281	-0.19602	-44.8636	CG	Target=ERVL-E-int:4419-4514;Class=LTR/ERVL	repeat
11	71759885	71759996	112	10	0.330718	0.590192	-0.259474	-48.3715	CG	ENSMUSG00000020811	exon	Wscd1	P-loop containing nucleoside triphosphate hydrolase||Carbohydrate-binding WSC||-||Sulfotransferase domain
11	72302589	72302771	183	6	0.00601681	0.333491	-0.327474	-32.9345	CG	ENSMUSG00000040483	intron	Xaf1	-||XIAP-associated factor 1
11	72980584	72980694	111	14	0.413819	0.60235	-0.188531	-63.117	CG	ENSMUSG00000020788	promoter	Atp2a3	Cation-transporting P-type ATPase, N-terminal||Cation-transporting P-type ATPase, C-terminal||P-type ATPase||P-type ATPase, transmembrane domain superfamily||HAD superfamily||P-type ATPase, A domain superfamily||P-type ATPase, phosphorylation site||P-type ATPase, cytoplasmic domain N||HAD-like superfamily||Sarcoplasmic/endoplasmic reticulum calcium ATPase 3||P-type ATPase, subfamily IIA, SERCA-ty…
11	72980584	72980694	111	14	0.413819	0.60235	-0.188531	-63.117	CG	ENSMUSG00000020788	exon	Atp2a3	Cation-transporting P-type ATPase, N-terminal||Cation-transporting P-type ATPase, C-terminal||P-type ATPase||P-type ATPase, transmembrane domain superfamily||HAD superfamily||P-type ATPase, A domain superfamily||P-type ATPase, phosphorylation site||P-type ATPase, cytoplasmic domain N||HAD-like superfamily||Sarcoplasmic/endoplasmic reticulum calcium ATPase 3||P-type ATPase, subfamily IIA, SERCA-ty…
11	73832660	73832822	163	8	0.0684815	0.493261	-0.42478	-59.3216	CG	Target=L1MdA_III:213-6579;Class=LINE/L1	repeat
11	73871325	73871460	136	9	0.409547	0.728135	-0.318588	-46.7373	CG	Target=MMETn-int:1-4366;Class=LTR/ERVK	repeat
11	73871325	73871460	136	9	0.409547	0.728135	-0.318588	-46.7373	CG	ENSMUSG00000108735	promoter
11	73871325	73871460	136	9	0.409547	0.728135	-0.318588	-46.7373	CG	Target=ERVB4_1C-LTR_Mm:1-121;Class=LTR/ERVK	repeat
11	73970361	73970430	70	8	0.394943	0.709037	-0.314094	-45.7615	CG	Target=L1MdF_V:256-4937;Class=LINE/L1	repeat
11	74003973	74004056	84	6	0.425197	0.791002	-0.365804	-30.8156	CG	Target=L1MdA_VI:406-6569;Class=LINE/L1	repeat
11	74865118	74865216	99	17	0.5699	0.774306	-0.204406	-79.5365	CG	ENSMUSG00000038351	exon	Sgsm2	Small G protein signalling modulator 1/2, PH domain||RUN domain superfamily||RUN domain||Rab-GTPase-TBC domain superfamily||Rab-GTPase-TBC domain
11	74865118	74865216	99	17	0.5699	0.774306	-0.204406	-79.5365	CG	ENSMUSG00000038351	intron	Sgsm2	Small G protein signalling modulator 1/2, PH domain||RUN domain superfamily||RUN domain||Rab-GTPase-TBC domain superfamily||Rab-GTPase-TBC domain
11	74967462	74967539	78	4	0.00848629	0.680211	-0.671724	-32.9288	CG	Target=B1_Mus1:1-148;Class=SINE/Alu	repeat
11	74967462	74967539	78	4	0.00848629	0.680211	-0.671724	-32.9288	CG	ENSMUSG00000038290	intron	Smg6	-||Tetratricopeptide-like helical domain superfamily||PIN-like domain superfamily||Telomerase activating protein Est1||PIN domain||DNA/RNA-binding domain, Est1-type
11	75399553	75399608	56	5	0.0442721	0.221177	-0.176905	-20.3065	CG	ENSMUSG00000018809	exon	Smyd4	SET domain||Tetratricopeptide-like helical domain superfamily||Zinc finger, MYND-type
11	75399553	75399608	56	5	0.0442721	0.221177	-0.176905	-20.3065	CG	ENSMUSG00000018809	intron	Smyd4	SET domain||Tetratricopeptide-like helical domain superfamily||Zinc finger, MYND-type
11	75399553	75399608	56	5	0.0442721	0.221177	-0.176905	-20.3065	CG	ENSMUSG00000018809	promoter	Smyd4	SET domain||Tetratricopeptide-like helical domain superfamily||Zinc finger, MYND-type
11	75452902	75453117	216	28	0.267037	0.481618	-0.214581	-157.776	CG	ENSMUSG00000045374	exon	Wdr81	WD40 repeat||BEACH domain superfamily||WD40/YVTN repeat-like-containing domain superfamily||WD40-repeat-containing domain superfamily||WD40-repeat-containing domain||BEACH domain||Protein kinase-like domain superfamily
11	75452902	75453117	216	28	0.267037	0.481618	-0.214581	-157.776	CG	ENSMUSG00000045374	promoter	Wdr81	WD40 repeat||BEACH domain superfamily||WD40/YVTN repeat-like-containing domain superfamily||WD40-repeat-containing domain superfamily||WD40-repeat-containing domain||BEACH domain||Protein kinase-like domain superfamily
11	75452902	75453117	216	28	0.267037	0.481618	-0.214581	-157.776	CG	11:75452449:75454449	CGI_shore
11	75661736	75661976	241	16	0.263522	0.553881	-0.290359	-94.3066	CG	ENSMUSG00000017774	exon	Myo1c	-||Class I myosin, motor domain||IQ motif, EF-hand binding site||Kinesin motor domain superfamily||P-loop containing nucleoside triphosphate hydrolase||Class I myosin tail homology domain||Myosin head, motor domain
11	75661736	75661976	241	16	0.263522	0.553881	-0.290359	-94.3066	CG	ENSMUSG00000017774	intron	Myo1c	-||Class I myosin, motor domain||IQ motif, EF-hand binding site||Kinesin motor domain superfamily||P-loop containing nucleoside triphosphate hydrolase||Class I myosin tail homology domain||Myosin head, motor domain
11	75670153	75670241	89	14	0.352878	0.629584	-0.276705	-85.3277	CG	ENSMUSG00000017774	promoter	Myo1c	-||Class I myosin, motor domain||IQ motif, EF-hand binding site||Kinesin motor domain superfamily||P-loop containing nucleoside triphosphate hydrolase||Class I myosin tail homology domain||Myosin head, motor domain
11	75670153	75670241	89	14	0.352878	0.629584	-0.276705	-85.3277	CG	ENSMUSG00000017774	exon	Myo1c	-||Class I myosin, motor domain||IQ motif, EF-hand binding site||Kinesin motor domain superfamily||P-loop containing nucleoside triphosphate hydrolase||Class I myosin tail homology domain||Myosin head, motor domain
11	75900046	75900242	197	5	0.0467644	0.522295	-0.47553	-27.6292	CG	ENSMUSG00000020847	utr3	Rph3al	Zinc finger, FYVE/PHD-type||Zinc finger, FYVE-related||Rab effector Noc2||Rab-binding domain||Zinc finger, RING/FYVE/PHD-type
11	75900046	75900242	197	5	0.0467644	0.522295	-0.47553	-27.6292	CG	ENSMUSG00000020847	exon	Rph3al	Zinc finger, FYVE/PHD-type||Zinc finger, FYVE-related||Rab effector Noc2||Rab-binding domain||Zinc finger, RING/FYVE/PHD-type
11	75900046	75900242	197	5	0.0467644	0.522295	-0.47553	-27.6292	CG	ENSMUSG00000020847	intron	Rph3al	Zinc finger, FYVE/PHD-type||Zinc finger, FYVE-related||Rab effector Noc2||Rab-binding domain||Zinc finger, RING/FYVE/PHD-type
11	76290366	76290456	91	4	0.240624	0.940748	-0.700124	-29.3955	CG	ENSMUSG00000020844	intron	Nxn	Thioredoxin domain||Thioredoxin-like fold||Thioredoxin-like superfamily
11	77842058	77842120	63	6	0.327454	0.481977	-0.154523	-29.5093	CG	ENSMUSG00000000631	intron	Myo18a	IQ motif, EF-hand binding site||Myosin tail||P-loop containing nucleoside triphosphate hydrolase||PDZ domain||Unconventional myosin-XVIIIa||Myosin head, motor domain||Myosin IQ motif-containing domain superfamily||-||Kinesin motor domain superfamily||Myosin, N-terminal, SH3-like||Class XVIII myosin, motor domain||PDZ superfamily
11	77842243	77842301	59	4	0.361855	0.492246	-0.130391	-26.9783	CG	ENSMUSG00000000631	exon	Myo18a	IQ motif, EF-hand binding site||Myosin tail||P-loop containing nucleoside triphosphate hydrolase||PDZ domain||Unconventional myosin-XVIIIa||Myosin head, motor domain||Myosin IQ motif-containing domain superfamily||-||Kinesin motor domain superfamily||Myosin, N-terminal, SH3-like||Class XVIII myosin, motor domain||PDZ superfamily
11	77842243	77842301	59	4	0.361855	0.492246	-0.130391	-26.9783	CG	ENSMUSG00000000631	intron	Myo18a	IQ motif, EF-hand binding site||Myosin tail||P-loop containing nucleoside triphosphate hydrolase||PDZ domain||Unconventional myosin-XVIIIa||Myosin head, motor domain||Myosin IQ motif-containing domain superfamily||-||Kinesin motor domain superfamily||Myosin, N-terminal, SH3-like||Class XVIII myosin, motor domain||PDZ superfamily
11	79605410	79605559	150	12	0.117092	0.282031	-0.164939	-56.9022	CG	ENSMUSG00000017639	intron	Rab11fip4	Rab-binding domain FIP-RBD||EF-hand domain pair||EF-hand domain||-||FIP-RBD, C-terminal domain superfamily
11	79626189	79626330	142	8	0.190088	0.623738	-0.43365	-39.0698	CG	ENSMUSG00000017639	intron	Rab11fip4	Rab-binding domain FIP-RBD||EF-hand domain pair||EF-hand domain||-||FIP-RBD, C-terminal domain superfamily
11	79626189	79626330	142	8	0.190088	0.623738	-0.43365	-39.0698	CG	Target=B4A:7-292;Class=SINE/B4	repeat
11	81241380	81241475	96	18	0.149897	0.338347	-0.18845	-91.1918	CG	Target=RLTR27:1-309;Class=LTR/ERVK	repeat
11	81241380	81241475	96	18	0.149897	0.338347	-0.18845	-91.1918	CG	ENSMUSG00000020704	intron	Asic2	Epithelial sodium channel, conserved site||Epithelial sodium channel, chordates||Epithelial sodium channel
11	81967709	81967870	162	16	0.28652	0.513624	-0.227104	-85.1655	CG	11:81966538:81968538	CGI_shore
11	81967709	81967870	162	16	0.28652	0.513624	-0.227104	-85.1655	CG	ENSMUSG00000020704	exon	Asic2	Epithelial sodium channel, conserved site||Epithelial sodium channel, chordates||Epithelial sodium channel
11	82163771	82163929	159	15	0.0581874	0.233815	-0.175628	-83.389	CG	Target=RLTR16C_MM:1-623;Class=LTR/ERVK	repeat
11	83095052	83095111	60	4	0.497387	0.677293	-0.179906	-18.857	CG	Target=L1MdF_II:328-6579;Class=LINE/L1	repeat
11	83095052	83095111	60	4	0.497387	0.677293	-0.179906	-18.857	CG	ENSMUSG00000111016	intron
11	83988511	83988594	84	6	0.259427	0.66801	-0.408583	-31.5684	CG	ENSMUSG00000034940	promoter	Synrg	EF-hand domain pair||EH domain
11	83988511	83988594	84	6	0.259427	0.66801	-0.408583	-31.5684	CG	ENSMUSG00000034940	intron	Synrg	EF-hand domain pair||EH domain
11	83988511	83988594	84	6	0.259427	0.66801	-0.408583	-31.5684	CG	Target=B3:1-203;Class=SINE/B2	repeat
11	87657855	87657950	96	14	0.343451	0.66193	-0.318479	-95.1167	CG	ENSMUSG00000070345	exon	Hsf5	Heat shock transcription factor family||Heat shock factor protein 5||Winged helix DNA-binding domain superfamily||Heat shock factor (HSF)-type, DNA-binding
11	87657855	87657950	96	14	0.343451	0.66193	-0.318479	-95.1167	CG	ENSMUSG00000070345	utr3	Hsf5	Heat shock transcription factor family||Heat shock factor protein 5||Winged helix DNA-binding domain superfamily||Heat shock factor (HSF)-type, DNA-binding
11	87857211	87857271	61	5	0.46284	0.68047	-0.217631	-20.6565	CG	ENSMUSG00000034121	exon	Mks1	B9 domain
11	91003405	91003503	99	7	0.00933877	0.325489	-0.31615	-32.6089	CG	Target=L1MdA_III:412-6576;Class=LINE/L1	repeat
11	92249670	92249772	103	16	0.427032	0.66711	-0.240079	-83.4404	CG	Target=L1MdTf_III:348-6469;Class=LINE/L1	repeat
11	93572758	93572830	73	4	0.00933877	0.4628	-0.453461	-23.6751	CG	ENSMUSG00000056158	intron	Car10	Alpha carbonic anhydrase domain superfamily||Alpha carbonic anhydrase domain||Carbonic anhydrase, alpha-class||Carbonic anhydrase-related protein 10
11	94569220	94569359	140	5	0.065922	0.747737	-0.681815	-44.8075	CG	ENSMUSG00000076435	exon	Acsf2	AMP-binding, conserved site||AMP-dependent synthetase/ligase||AMP-binding enzyme, C-terminal domain
11	94569220	94569359	140	5	0.065922	0.747737	-0.681815	-44.8075	CG	ENSMUSG00000076435	intron	Acsf2	AMP-binding, conserved site||AMP-dependent synthetase/ligase||AMP-binding enzyme, C-terminal domain
11	95887758	95887994	237	11	0.19993	0.665679	-0.465749	-70.0415	CG	ENSMUSG00000013418	intron	B4galnt2	Nucleotide-diphospho-sugar transferases||Glycosyltransferase 2-like||Ganglioside GM2 synthase
11	95887758	95887994	237	11	0.19993	0.665679	-0.465749	-70.0415	CG	Target=B1_Mm:1-147;Class=SINE/Alu	repeat
11	96724250	96724328	79	20	0.23249	0.438152	-0.205662	-96.2576	CG	ENSMUSG00000057058	intron	Skap1	Src kinase-associated phosphoprotein 1, SH3 domain||Pleckstrin homology domain||SKAP family||SH3 domain||SH3-like domain superfamily||PH-like domain superfamily
11	96724250	96724328	79	20	0.23249	0.438152	-0.205662	-96.2576	CG	Target=B4:2-291;Class=SINE/B4	repeat
11	96724250	96724328	79	20	0.23249	0.438152	-0.205662	-96.2576	CG	ENSMUSG00000097289	intron
11	97032878	97032962	85	10	0.437778	0.650127	-0.212349	-44.8143	CG	ENSMUSG00000020877	exon	Scrn2	Peptidase C69, dipeptidase A
11	97753843	97753905	63	6	0.0870493	0.504827	-0.417777	-30.7891	CG	ENSMUSG00000018541	promoter	Cwc25	CBF1-interacting co-repressor CIR, N-terminal domain||-||Pre-mRNA splicing factor
11	97753843	97753905	63	6	0.0870493	0.504827	-0.417777	-30.7891	CG	ENSMUSG00000018541	intron	Cwc25	CBF1-interacting co-repressor CIR, N-terminal domain||-||Pre-mRNA splicing factor
11	97753843	97753905	63	6	0.0870493	0.504827	-0.417777	-30.7891	CG	ENSMUSG00000018541	exon	Cwc25	CBF1-interacting co-repressor CIR, N-terminal domain||-||Pre-mRNA splicing factor
11	97771548	97771627	80	8	0.171103	0.2899	-0.118797	-48.9675	CG	ENSMUSG00000018543	utr3	1700001P01Rik	Protein of unknown function DUF4542
11	97771548	97771627	80	8	0.171103	0.2899	-0.118797	-48.9675	CG	ENSMUSG00000018543	exon	1700001P01Rik	Protein of unknown function DUF4542
11	98009460	98009536	77	7	0.338985	0.493823	-0.154838	-29.2862	CG	ENSMUSG00000020882	intron	Cacnb1	Voltage-dependent calcium channel, L-type, beta-1 subunit||SH3 domain||Guanylate kinase/L-type calcium channel beta subunit||Voltage-dependent calcium channel, L-type, beta subunit||P-loop containing nucleoside triphosphate hydrolase||SH3-like domain superfamily
11	98067415	98067481	67	7	0.250606	0.455051	-0.204445	-49.9335	CG	Target=RLTR27:1-309;Class=LTR/ERVK	repeat
11	98067587	98067752	166	20	0.242196	0.518798	-0.276602	-152.15	CG	Target=RLTR27:1-309;Class=LTR/ERVK	repeat
11	98067587	98067752	166	20	0.242196	0.518798	-0.276602	-152.15	CG	Target=RLTR10-int:221-267;Class=LTR/ERVK	repeat
11	98482445	98482546	102	7	0.275966	0.536806	-0.26084	-32.4753	CG	ENSMUSG00000018168	intron	Ikzf3	Zinc finger C2H2-type||Zinc finger C2H2 superfamily
11	98598869	98598929	61	4	0.191672	0.7083	-0.516628	-19.1885	CG	ENSMUSG00000086545	exon	Lrrc3c	Leucine-rich repeat||Leucine-rich repeat, typical subtype||Leucine-rich repeat domain superfamily
11	98625176	98625286	111	16	0.509123	0.696516	-0.187393	-74.5649	CG	ENSMUSG00000078134	exon	Gm12355	RNA recognition motif domain||Nucleotide-binding alpha-beta plait domain superfamily||RNA-binding domain superfamily
11	98625176	98625286	111	16	0.509123	0.696516	-0.187393	-74.5649	CG	ENSMUSG00000064224	promoter	Gsdma3	Gasdermin
11	99337817	99337986	170	22	0.316135	0.573599	-0.257464	-143.463	CG	ENSMUSG00000075570	exon	Krt26	Intermediate filament, rod domain||Intermediate filament protein||Keratin, type I
11	99337817	99337986	170	22	0.316135	0.573599	-0.257464	-143.463	CG	ENSMUSG00000075570	utr5	Krt26	Intermediate filament, rod domain||Intermediate filament protein||Keratin, type I
11	99337817	99337986	170	22	0.316135	0.573599	-0.257464	-143.463	CG	ENSMUSG00000075570	promoter	Krt26	Intermediate filament, rod domain||Intermediate filament protein||Keratin, type I
11	99337817	99337986	170	22	0.316135	0.573599	-0.257464	-143.463	CG	ENSMUSG00000075570	TSS	Krt26	Intermediate filament, rod domain||Intermediate filament protein||Keratin, type I
11	99898139	99898259	121	11	0.235473	0.540935	-0.305462	-64.1123	CG	Target=MLT1D:204-437;Class=LTR/ERVL-MaLR	repeat
11	100096133	100096378	246	6	0.266532	0.598137	-0.331606	-34.3302	CG	ENSMUSG00000048013	exon	Krt35	Keratin, type I||Intermediate filament protein||Intermediate filament protein, conserved site||Intermediate filament, rod domain
11	100096133	100096378	246	6	0.266532	0.598137	-0.331606	-34.3302	CG	ENSMUSG00000048013	utr5	Krt35	Keratin, type I||Intermediate filament protein||Intermediate filament protein, conserved site||Intermediate filament, rod domain
11	100096133	100096378	246	6	0.266532	0.598137	-0.331606	-34.3302	CG	ENSMUSG00000048013	promoter	Krt35	Keratin, type I||Intermediate filament protein||Intermediate filament protein, conserved site||Intermediate filament, rod domain
11	100096133	100096378	246	6	0.266532	0.598137	-0.331606	-34.3302	CG	ENSMUSG00000048013	TSS	Krt35	Keratin, type I||Intermediate filament protein||Intermediate filament protein, conserved site||Intermediate filament, rod domain
11	100564377	100564460	84	6	0.00933877	0.476314	-0.466976	-32.3867	CG	Target=Lx8b:6530-7338;Class=LINE/L1	repeat
11	100564377	100564460	84	6	0.00933877	0.476314	-0.466976	-32.3867	CG	ENSMUSG00000006784	intron	Ttc25	Tetratricopeptide-like helical domain superfamily||Tetratricopeptide repeat-containing domain||Tetratricopeptide repeat
11	100818892	100818967	76	5	0.193901	0.772317	-0.578416	-30.2644	CG	ENSMUSG00000020919	intron	Stat5b	STAT transcription factor, protein interaction||STAT transcription factor, DNA-binding||STAT transcription factor, coiled coil||STAT transcription factor, all-alpha domain||STAT transcription factor, N-terminal domain superfamily||STAT5a/5b||STAT5b, SH2 domain||STAT transcription factor, DNA-binding, N-terminal||Transcription factor STAT||SH2 domain||p53-like transcription factor, DNA-binding||SH…
11	100880445	100880599	155	20	0.174729	0.378718	-0.203989	-111.882	CG	ENSMUSG00000004043	intron	Stat5a	STAT transcription factor, DNA-binding, N-terminal||STAT transcription factor, N-terminal domain superfamily||STAT5a/5b||STAT transcription factor, coiled coil||STAT transcription factor, all-alpha domain||STAT transcription factor, protein interaction||STAT transcription factor, DNA-binding||SH2 domain superfamily||p53-like transcription factor, DNA-binding||Transcription factor STAT||SH2 domain
11	100880445	100880599	155	20	0.174729	0.378718	-0.203989	-111.882	CG	ENSMUSG00000004043	exon	Stat5a	STAT transcription factor, DNA-binding, N-terminal||STAT transcription factor, N-terminal domain superfamily||STAT5a/5b||STAT transcription factor, coiled coil||STAT transcription factor, all-alpha domain||STAT transcription factor, protein interaction||STAT transcription factor, DNA-binding||SH2 domain superfamily||p53-like transcription factor, DNA-binding||Transcription factor STAT||SH2 domain
11	101738212	101738336	125	24	0.32356	0.52662	-0.203061	-139.283	CG	ENSMUSG00000034931	exon	Dhx8	Nucleic acid-binding, OB-fold||Helicase superfamily 1/2, ATP-binding domain||Helicase, C-terminal||P-loop containing nucleoside triphosphate hydrolase||DNA/RNA helicase, ATP-dependent, DEAH-box type, conserved site||Domain of unknown function DUF1605||RNA-binding domain, S1||S1 domain||Helicase-associated domain
11	101879078	101879304	227	16	0.229557	0.498189	-0.268632	-84.0739	CG	ENSMUSG00000001493	intron	Meox1	Homeobox-like domain superfamily||Homeobox domain||Homeobox, conserved site||Homeobox domain, metazoa
11	101879078	101879304	227	16	0.229557	0.498189	-0.268632	-84.0739	CG	ENSMUSG00000001493	exon	Meox1	Homeobox-like domain superfamily||Homeobox domain||Homeobox, conserved site||Homeobox domain, metazoa
11	102061450	102061559	110	18	0.0584503	0.182333	-0.123883	-89.8741	CG	ENSMUSG00000017314	intron	Mpp2	SH3 domain||PDZ domain||Guanylate kinase/L-type calcium channel beta subunit||SH3-like domain superfamily||P-loop containing nucleoside triphosphate hydrolase||L27 domain, C-terminal||L27 domain superfamily||L27 domain||Guanylate kinase, conserved site||PDZ superfamily||MPP2, SH3 domain||Guanylate kinase-like domain
11	102061450	102061559	110	18	0.0584503	0.182333	-0.123883	-89.8741	CG	ENSMUSG00000017314	exon	Mpp2	SH3 domain||PDZ domain||Guanylate kinase/L-type calcium channel beta subunit||SH3-like domain superfamily||P-loop containing nucleoside triphosphate hydrolase||L27 domain, C-terminal||L27 domain superfamily||L27 domain||Guanylate kinase, conserved site||PDZ superfamily||MPP2, SH3 domain||Guanylate kinase-like domain
11	102062142	102062214	73	9	0.113916	0.231889	-0.117973	-38.0731	CG	ENSMUSG00000017314	exon	Mpp2	SH3 domain||PDZ domain||Guanylate kinase/L-type calcium channel beta subunit||SH3-like domain superfamily||P-loop containing nucleoside triphosphate hydrolase||L27 domain, C-terminal||L27 domain superfamily||L27 domain||Guanylate kinase, conserved site||PDZ superfamily||MPP2, SH3 domain||Guanylate kinase-like domain
11	102062142	102062214	73	9	0.113916	0.231889	-0.117973	-38.0731	CG	ENSMUSG00000017314	intron	Mpp2	SH3 domain||PDZ domain||Guanylate kinase/L-type calcium channel beta subunit||SH3-like domain superfamily||P-loop containing nucleoside triphosphate hydrolase||L27 domain, C-terminal||L27 domain superfamily||L27 domain||Guanylate kinase, conserved site||PDZ superfamily||MPP2, SH3 domain||Guanylate kinase-like domain
11	102914834	102914913	80	5	0.214349	0.782169	-0.56782	-31.863	CG	ENSMUSG00000051378	exon	Kif18b	Kinesin motor domain, conserved site||Kinesin motor domain||Kinesin motor domain superfamily||Kinesin-like protein||P-loop containing nucleoside triphosphate hydrolase
11	102914834	102914913	80	5	0.214349	0.782169	-0.56782	-31.863	CG	ENSMUSG00000097410	intron
11	103092467	103092591	125	9	0.0515679	0.526081	-0.474513	-57.9442	CG	Target=RLTR4_Mm:1-742;Class=LTR/ERV1	repeat
11	103092467	103092591	125	9	0.0515679	0.526081	-0.474513	-57.9442	CG	ENSMUSG00000020937	intron	Plcd3	C2 domain||PLC-like phosphodiesterase, TIM beta/alpha-barrel domain superfamily||Phosphatidylinositol-specific phospholipase C, X domain||PH-like domain superfamily||Pleckstrin homology domain||EF-hand domain pair||C2 domain superfamily||1-phosphatidylinositol 4,5-bisphosphate phosphodiesterase delta-3||Phospholipase C, phosphatidylinositol-specific, Y domain||Phosphoinositide phospholipase C fam…
11	103160583	103160817	235	5	0.345067	0.812637	-0.46757	-28.5829	CG	Target=B4A:81-206;Class=SINE/B4	repeat
11	103504581	103504802	222	14	0.253995	0.573597	-0.319603	-77.7452	CG	ENSMUSG00000078632	TSS	Lrrc37a	Leucine-rich repeat||Leucine-rich repeat-containing protein 37, N-terminal||Leucine-rich repeat-containing protein 37||Leucine-rich repeat, typical subtype||Leucine-rich repeat domain superfamily||LRRC37A/B like protein 1, C-terminal
11	103504581	103504802	222	14	0.253995	0.573597	-0.319603	-77.7452	CG	ENSMUSG00000078632	promoter	Lrrc37a	Leucine-rich repeat||Leucine-rich repeat-containing protein 37, N-terminal||Leucine-rich repeat-containing protein 37||Leucine-rich repeat, typical subtype||Leucine-rich repeat domain superfamily||LRRC37A/B like protein 1, C-terminal
11	103504581	103504802	222	14	0.253995	0.573597	-0.319603	-77.7452	CG	ENSMUSG00000078632	exon	Lrrc37a	Leucine-rich repeat||Leucine-rich repeat-containing protein 37, N-terminal||Leucine-rich repeat-containing protein 37||Leucine-rich repeat, typical subtype||Leucine-rich repeat domain superfamily||LRRC37A/B like protein 1, C-terminal
11	103922971	103923058	88	4	0.102712	0.601011	-0.498299	-22.1649	CG	ENSMUSG00000034187	intron	Nsf	AAA+ ATPase domain||CDC48 domain 2-like superfamily||ATPase, AAA-type, conserved site||Aspartate decarboxylase-like domain superfamily||CDC48, domain 2||CDC48, N-terminal subdomain||ATPase, AAA-type, core||P-loop containing nucleoside triphosphate hydrolase
11	104519673	104519748	76	4	0.468022	0.954411	-0.486389	-19.7388	CG	ENSMUSG00000020687	intron	Cdc27	Tetratricopeptide-like helical domain superfamily||Tetratricopeptide repeat-containing domain||Tetratricopeptide repeat||Tetratricopeptide repeat 1
11	104519673	104519748	76	4	0.468022	0.954411	-0.486389	-19.7388	CG	Target=B2_Mm1a:2-192;Class=SINE/B2	repeat
11	105117343	105117536	194	17	0.12395	0.385761	-0.261811	-100.081	CG	ENSMUSG00000040838	exon	Gm11639	EF-Hand 1, calcium-binding site||EF-hand domain pair||EF-hand domain
11	105117343	105117536	194	17	0.12395	0.385761	-0.261811	-100.081	CG	ENSMUSG00000020690	exon	Efcab3	EF-Hand 1, calcium-binding site||EF-hand domain||EF-hand domain pair
11	105117343	105117536	194	17	0.12395	0.385761	-0.261811	-100.081	CG	ENSMUSG00000040838	TES	Gm11639	EF-Hand 1, calcium-binding site||EF-hand domain pair||EF-hand domain
11	105117343	105117536	194	17	0.12395	0.385761	-0.261811	-100.081	CG	ENSMUSG00000020690	utr3	Efcab3	EF-Hand 1, calcium-binding site||EF-hand domain||EF-hand domain pair
11	105319500	105319583	84	10	0.542845	0.82702	-0.284175	-52.2633	CG	Target=B3:1-210;Class=SINE/B2	repeat
11	105319500	105319583	84	10	0.542845	0.82702	-0.284175	-52.2633	CG	ENSMUSG00000020695	intron	Mrc2	C-type lectin-like/link domain superfamily||Fibronectin type II domain||Ricin B, lectin domain||Fibronectin type II domain superfamily||CD209-like, C-type lectin-like domain||Ricin B-like lectins||Kringle-like fold||C-type lectin fold||C-type lectin, conserved site||C-type lectin-like
11	105327784	105327873	90	10	0.253635	0.535752	-0.282117	-47.2172	CG	ENSMUSG00000020695	intron	Mrc2	C-type lectin-like/link domain superfamily||Fibronectin type II domain||Ricin B, lectin domain||Fibronectin type II domain superfamily||CD209-like, C-type lectin-like domain||Ricin B-like lectins||Kringle-like fold||C-type lectin fold||C-type lectin, conserved site||C-type lectin-like
11	105327784	105327873	90	10	0.253635	0.535752	-0.282117	-47.2172	CG	ENSMUSG00000020695	promoter	Mrc2	C-type lectin-like/link domain superfamily||Fibronectin type II domain||Ricin B, lectin domain||Fibronectin type II domain superfamily||CD209-like, C-type lectin-like domain||Ricin B-like lectins||Kringle-like fold||C-type lectin fold||C-type lectin, conserved site||C-type lectin-like
11	108012956	108013054	99	12	0.392107	0.676779	-0.284672	-62.163	CG	ENSMUSG00000050965	promoter	Prkca	Serine/threonine-protein kinase, active site||Protein kinase C, alpha/beta/gamma types||Protein kinase-like domain superfamily||C2 domain superfamily||Classical Protein Kinase C alpha, catalytic domain||Protein kinase domain||C2 domain||Protein kinase C-like, phorbol ester/diacylglycerol-binding domain||Diacylglycerol/phorbol-ester binding||Protein kinase, C-terminal||AGC-kinase, C-terminal||Prot…
11	108012956	108013054	99	12	0.392107	0.676779	-0.284672	-62.163	CG	ENSMUSG00000050965	exon	Prkca	Serine/threonine-protein kinase, active site||Protein kinase C, alpha/beta/gamma types||Protein kinase-like domain superfamily||C2 domain superfamily||Classical Protein Kinase C alpha, catalytic domain||Protein kinase domain||C2 domain||Protein kinase C-like, phorbol ester/diacylglycerol-binding domain||Diacylglycerol/phorbol-ester binding||Protein kinase, C-terminal||AGC-kinase, C-terminal||Prot…
11	108942039	108942148	110	19	0.0651559	0.212523	-0.147367	-99.6592	CG	ENSMUSG00000000142	promoter	Axin2	Ubiquitin-like domain superfamily||RGS, subdomain 1/3||DIX domain||DIX domain superfamily||Axin-1/2, tankyrase-binding domain||RGS domain superfamily||RGS domain||Axin beta-catenin binding
11	108942039	108942148	110	19	0.0651559	0.212523	-0.147367	-99.6592	CG	ENSMUSG00000000142	exon	Axin2	Ubiquitin-like domain superfamily||RGS, subdomain 1/3||DIX domain||DIX domain superfamily||Axin-1/2, tankyrase-binding domain||RGS domain superfamily||RGS domain||Axin beta-catenin binding
11	108942039	108942148	110	19	0.0651559	0.212523	-0.147367	-99.6592	CG	ENSMUSG00000086268	promoter
11	108942039	108942148	110	19	0.0651559	0.212523	-0.147367	-99.6592	CG	ENSMUSG00000000142	intron	Axin2	Ubiquitin-like domain superfamily||RGS, subdomain 1/3||DIX domain||DIX domain superfamily||Axin-1/2, tankyrase-binding domain||RGS domain superfamily||RGS domain||Axin beta-catenin binding
11	109268923	109268979	57	11	0.288072	0.528954	-0.240882	-49.438	CG	ENSMUSG00000020599	exon	Rgs9	Winged helix-like DNA-binding domain superfamily||Winged helix DNA-binding domain superfamily||DEP domain||G-protein gamma-like domain||RGS domain||G-protein gamma-like domain superfamily||RGS domain superfamily
11	109517342	109517466	125	11	0.190342	0.370985	-0.180643	-50.2019	CG	ENSMUSG00000020604	exon	Arsg	Sulfatase, N-terminal||Sulfatase, conserved site||Alkaline-phosphatase-like, core domain superfamily||Alkaline phosphatase-like, alpha/beta/alpha
11	109517342	109517466	125	11	0.190342	0.370985	-0.180643	-50.2019	CG	ENSMUSG00000020604	intron	Arsg	Sulfatase, N-terminal||Sulfatase, conserved site||Alkaline-phosphatase-like, core domain superfamily||Alkaline phosphatase-like, alpha/beta/alpha
11	110459894	110460003	110	12	0.500788	0.809741	-0.308953	-73.7975	CG	ENSMUSG00000020623	intron	Map2k6	Protein kinase domain||Protein kinase, ATP binding site||Serine/threonine-protein kinase, active site||Protein kinase-like domain superfamily
11	110843965	110844039	75	9	0.169896	0.438642	-0.268746	-42.1974	CG	Target=RMER13B:1-229;Class=LTR/ERVK	repeat
11	111276417	111276630	214	20	0.480388	0.722172	-0.241784	-92.0387	CG	ENSMUSG00000082272	exon
11	111725155	111725287	133	7	0.202045	0.613004	-0.410959	-42.6444	CG	ENSMUSG00000081666	exon
11	112709535	112709758	224	18	0.25695	0.649444	-0.392493	-116.494	CG	ENSMUSG00000041674	intron
11	113173364	113173468	105	6	0.128935	0.526335	-0.397399	-33.35	CG	Target=IAPLTR2_Mm:1-475;Class=LTR/ERVK	repeat
11	113173364	113173468	105	6	0.128935	0.526335	-0.397399	-33.35	CG	ENSMUSG00000087259	promoter
11	113173364	113173468	105	6	0.128935	0.526335	-0.397399	-33.35	CG	ENSMUSG00000087259	intron
11	113393585	113393655	71	7	0.341083	0.585452	-0.244369	-33.7336	CG	ENSMUSG00000041654	intron	Slc39a11	-||Zinc/iron permease
11	113609425	113609541	117	10	0.3039	0.626422	-0.322522	-50.606	CG	Target=B3:2-215;Class=SINE/B2	repeat
11	113609425	113609541	117	10	0.3039	0.626422	-0.322522	-50.606	CG	Target=B1_Mus2:2-145;Class=SINE/Alu	repeat
11	113609425	113609541	117	10	0.3039	0.626422	-0.322522	-50.606	CG	ENSMUSG00000041654	intron	Slc39a11	-||Zinc/iron permease
11	113625445	113625606	162	17	0.300362	0.525646	-0.225284	-83.035	CG	ENSMUSG00000047904	exon	Sstr2	Somatostatin receptor family||GPCR, rhodopsin-like, 7TM||G protein-coupled receptor, rhodopsin-like||Somatostatin receptor 2
11	113625445	113625606	162	17	0.300362	0.525646	-0.225284	-83.035	CG	ENSMUSG00000047904	intron	Sstr2	Somatostatin receptor family||GPCR, rhodopsin-like, 7TM||G protein-coupled receptor, rhodopsin-like||Somatostatin receptor 2
11	113625445	113625606	162	17	0.300362	0.525646	-0.225284	-83.035	CG	ENSMUSG00000047904	utr3	Sstr2	Somatostatin receptor family||GPCR, rhodopsin-like, 7TM||G protein-coupled receptor, rhodopsin-like||Somatostatin receptor 2
11	113625445	113625606	162	17	0.300362	0.525646	-0.225284	-83.035	CG	ENSMUSG00000041654	intron	Slc39a11	-||Zinc/iron permease
11	113756859	113756990	132	20	0.31463	0.497475	-0.182845	-93.4917	CG	ENSMUSG00000083090	exon
11	114377612	114377720	109	12	0.414159	0.684703	-0.270543	-60.5284	CG	Target=MTE2a:1-379;Class=LTR/ERVL-MaLR	repeat
11	114928440	114928512	73	9	0.377771	0.637211	-0.25944	-35.0459	CG	ENSMUSG00000063193	exon	Cd300lb	Immunoglobulin subtype||Immunoglobulin V-set domain||Immunoglobulin-like fold||Immunoglobulin-like domain superfamily
11	114928440	114928512	73	9	0.377771	0.637211	-0.25944	-35.0459	CG	ENSMUSG00000063193	intron	Cd300lb	Immunoglobulin subtype||Immunoglobulin V-set domain||Immunoglobulin-like fold||Immunoglobulin-like domain superfamily
11	115255331	115255462	132	8	0.256162	0.524172	-0.268011	-36.6917	CG	ENSMUSG00000020734	exon	Grin2c	Periplasmic binding protein-like I||Receptor, ligand binding region||Glutamate [NMDA] receptor, epsilon subunit, C-terminal||Ionotropic glutamate receptor, metazoa||Ionotropic glutamate receptor||Ionotropic glutamate receptor, L-glutamate and glycine-binding domain
11	115255331	115255462	132	8	0.256162	0.524172	-0.268011	-36.6917	CG	ENSMUSG00000020734	intron	Grin2c	Periplasmic binding protein-like I||Receptor, ligand binding region||Glutamate [NMDA] receptor, epsilon subunit, C-terminal||Ionotropic glutamate receptor, metazoa||Ionotropic glutamate receptor||Ionotropic glutamate receptor, L-glutamate and glycine-binding domain
11	115289261	115289431	171	13	0.24039	0.56555	-0.32516	-77.0762	CG	Target=B1_Mm:1-147;Class=SINE/Alu	repeat
11	115289261	115289431	171	13	0.24039	0.56555	-0.32516	-77.0762	CG	ENSMUSG00000044788	intron	Fads6	Fatty acid desaturase domain
11	115801377	115801469	93	12	0.38363	0.555272	-0.171642	-54.4533	CG	ENSMUSG00000034471	exon	Caskin2	Caskin2, SH3 domain||Caskin, C-terminal||Ankyrin repeat||Sterile alpha motif/pointed domain superfamily||SH3 domain||Caskin1/2, SAM repeat 1||SH3-like domain superfamily||Caskin1/2, SAM repeat 2||Ankyrin repeat-containing domain superfamily||Ankyrin repeat-containing domain||Sterile alpha motif domain
11	115801377	115801469	93	12	0.38363	0.555272	-0.171642	-54.4533	CG	ENSMUSG00000034471	promoter	Caskin2	Caskin2, SH3 domain||Caskin, C-terminal||Ankyrin repeat||Sterile alpha motif/pointed domain superfamily||SH3 domain||Caskin1/2, SAM repeat 1||SH3-like domain superfamily||Caskin1/2, SAM repeat 2||Ankyrin repeat-containing domain superfamily||Ankyrin repeat-containing domain||Sterile alpha motif domain
11	115853036	115853136	101	14	0.320376	0.589736	-0.269361	-76.014	CG	ENSMUSG00000020782	promoter	Llgl2	WD40 repeat, conserved site||Lethal giant larvae homologue 2||Lethal(2) giant larvae protein||-||WD40-repeat-containing domain||WD40-repeat-containing domain superfamily||WD40 repeat||WD40/YVTN repeat-like-containing domain superfamily
11	115853036	115853136	101	14	0.320376	0.589736	-0.269361	-76.014	CG	ENSMUSG00000020782	exon	Llgl2	WD40 repeat, conserved site||Lethal giant larvae homologue 2||Lethal(2) giant larvae protein||-||WD40-repeat-containing domain||WD40-repeat-containing domain superfamily||WD40 repeat||WD40/YVTN repeat-like-containing domain superfamily
11	116103574	116103668	95	5	0.00377973	0.515004	-0.511225	-31.2112	CG	Target=RSINE1:3-159;Class=SINE/B4	repeat
11	116211360	116211451	92	9	0.408317	0.609985	-0.201667	-43.8713	CG	Target=ID_B1:3-216;Class=SINE/B4	repeat
11	116211360	116211451	92	9	0.408317	0.609985	-0.201667	-43.8713	CG	ENSMUSG00000020778	intron	Ten1	CST complex subunit Ten1, animal and plant type
11	116227534	116227769	236	26	0.305381	0.590871	-0.28549	-157.275	CG	ENSMUSG00000034282	intron	Evpl	SH3 domain||Spectrin/alpha-actinin||Plakin repeat superfamily||Plectin repeat||Envoplakin
11	116227534	116227769	236	26	0.305381	0.590871	-0.28549	-157.275	CG	ENSMUSG00000034282	exon	Evpl	SH3 domain||Spectrin/alpha-actinin||Plakin repeat superfamily||Plectin repeat||Envoplakin
11	117232796	117233036	241	4	0.199203	0.379861	-0.180658	-21.2001	CG	ENSMUSG00000059248	intron	2020-09-09	Septin-type guanine nucleotide-binding (G) domain||P-loop containing nucleoside triphosphate hydrolase||Septin||Small GTP-binding protein domain||Septin 9
11	117290411	117290485	75	11	0.119486	0.30243	-0.182944	-48.2484	CG	ENSMUSG00000059248	exon	2020-09-09	Septin-type guanine nucleotide-binding (G) domain||P-loop containing nucleoside triphosphate hydrolase||Septin||Small GTP-binding protein domain||Septin 9
11	117290411	117290485	75	11	0.119486	0.30243	-0.182944	-48.2484	CG	11:117290409:117290715	CGI
11	117723490	117723544	55	9	0.496554	0.745884	-0.249331	-36.8353	CG	ENSMUSG00000025571	exon	Tnrc6c	TNRC6C, RNA recognition motif||UBA-like superfamily||Ubiquitin-associated domain||GW182, middle domain||Trinucleotide repeat-containing gene 6C protein||RNA-binding domain superfamily||TNRC6, PABC binding domain||RNA recognition motif domain||Nucleotide-binding alpha-beta plait domain superfamily||Argonaute hook domain
11	118023345	118023456	112	13	0.298489	0.564105	-0.265616	-66.7589	CG	ENSMUSG00000017715	intron	Pgs1	Phospholipase D/Transphosphatidylase||-||CDP-alcohol phosphatidyltransferase class-II family
11	118023345	118023456	112	13	0.298489	0.564105	-0.265616	-66.7589	CG	ENSMUSG00000033987	exon	Dnah17	Dynein heavy chain, coiled coil stalk||Dynein heavy chain, ATP-binding dynein motor region D5||ATPase, dynein-related, AAA domain||P-loop containing nucleoside triphosphate hydrolase||Dynein heavy chain, hydrolytic ATP-binding dynein motor region D1||Dynein heavy chain, domain-1||Dynein heavy chain||Dynein heavy chain domain||Dynein heavy chain, AAA module D4||Dynein heavy chain, domain-2
11	118023345	118023456	112	13	0.298489	0.564105	-0.265616	-66.7589	CG	ENSMUSG00000017715	exon	Pgs1	Phospholipase D/Transphosphatidylase||-||CDP-alcohol phosphatidyltransferase class-II family
11	118023345	118023456	112	13	0.298489	0.564105	-0.265616	-66.7589	CG	ENSMUSG00000017715	utr3	Pgs1	Phospholipase D/Transphosphatidylase||-||CDP-alcohol phosphatidyltransferase class-II family
11	118031519	118031607	89	10	0.467524	0.777839	-0.310315	-57.2665	CG	Target=RMER19B:2-863;Class=LTR/ERVK	repeat
11	118031519	118031607	89	10	0.467524	0.777839	-0.310315	-57.2665	CG	ENSMUSG00000033987	intron	Dnah17	Dynein heavy chain, coiled coil stalk||Dynein heavy chain, ATP-binding dynein motor region D5||ATPase, dynein-related, AAA domain||P-loop containing nucleoside triphosphate hydrolase||Dynein heavy chain, hydrolytic ATP-binding dynein motor region D1||Dynein heavy chain, domain-1||Dynein heavy chain||Dynein heavy chain domain||Dynein heavy chain, AAA module D4||Dynein heavy chain, domain-2
11	118442769	118442823	55	5	0.161133	0.375915	-0.214782	-26.8741	CG	ENSMUSG00000017446	promoter	C1qtnf1	Tumour necrosis factor-like domain superfamily||-||C1q domain||Collagen triple helix repeat
11	118442769	118442823	55	5	0.161133	0.375915	-0.214782	-26.8741	CG	ENSMUSG00000017446	intron	C1qtnf1	Tumour necrosis factor-like domain superfamily||-||C1q domain||Collagen triple helix repeat
11	118891229	118891319	91	18	0.407629	0.734831	-0.327202	-115.734	CG	11:118891228:118891637	CGI
11	118891229	118891319	91	18	0.407629	0.734831	-0.327202	-115.734	CG	ENSMUSG00000025576	intron	Rbfox3	RNA-binding domain superfamily||Fox-1 C-terminal domain||RNA binding protein Fox-1||Nucleotide-binding alpha-beta plait domain superfamily||RNA recognition motif domain||FOX1, RNA recognition motif
11	118992332	118996066	3735	5	0.374351	0.597778	-0.223428	-26.8211	CG	ENSMUSG00000046697	exon	Enpp7	Ectonucleotide pyrophosphatase/phosphodiesterase family member 7||Alkaline-phosphatase-like, core domain superfamily||Alkaline phosphatase-like, alpha/beta/alpha||Type I phosphodiesterase/nucleotide pyrophosphatase/phosphate transferase
11	118992332	118996066	3735	5	0.374351	0.597778	-0.223428	-26.8211	CG	ENSMUSG00000046697	intron	Enpp7	Ectonucleotide pyrophosphatase/phosphodiesterase family member 7||Alkaline-phosphatase-like, core domain superfamily||Alkaline phosphatase-like, alpha/beta/alpha||Type I phosphodiesterase/nucleotide pyrophosphatase/phosphate transferase
11	118992332	118996066	3735	5	0.374351	0.597778	-0.223428	-26.8211	CG	ENSMUSG00000046697	utr3	Enpp7	Ectonucleotide pyrophosphatase/phosphodiesterase family member 7||Alkaline-phosphatase-like, core domain superfamily||Alkaline phosphatase-like, alpha/beta/alpha||Type I phosphodiesterase/nucleotide pyrophosphatase/phosphate transferase
11	118992332	118996066	3735	5	0.374351	0.597778	-0.223428	-26.8211	CG	ENSMUSG00000046697	TES	Enpp7	Ectonucleotide pyrophosphatase/phosphodiesterase family member 7||Alkaline-phosphatase-like, core domain superfamily||Alkaline phosphatase-like, alpha/beta/alpha||Type I phosphodiesterase/nucleotide pyrophosphatase/phosphate transferase
11	118992332	118996066	3735	5	0.374351	0.597778	-0.223428	-26.8211	CG	Target=BC1_Mm:8-104;Class=scRNA	repeat
11	118992332	118996066	3735	5	0.374351	0.597778	-0.223428	-26.8211	CG	Target=Charlie12_Rodent:2-164;Class=DNA/hAT-Charlie	repeat
11	119028378	119028468	91	9	0.389718	0.577966	-0.188248	-40.8403	CG	ENSMUSG00000025577	exon	Cbx2	Chromo/chromo shadow domain||CBX family C-terminal motif||Chromo domain||Chromo-like domain superfamily||Chromo domain, conserved site
11	119127409	119127580	172	19	0.369798	0.642235	-0.272437	-91.2528	CG	ENSMUSG00000086547	intron
11	119261026	119261082	57	4	0.102587	0.540054	-0.437467	-19.3438	CG	ENSMUSG00000039963	intron	Ccdc40	Coiled-coil domain-containing protein 40
11	119261026	119261082	57	4	0.102587	0.540054	-0.437467	-19.3438	CG	ENSMUSG00000039963	promoter	Ccdc40	Coiled-coil domain-containing protein 40
11	119261026	119261082	57	4	0.102587	0.540054	-0.437467	-19.3438	CG	Target=MIR3:1-142;Class=SINE/MIR	repeat
11	119346592	119346663	72	10	0.334726	0.525593	-0.190867	-45.3395	CG	ENSMUSG00000005043	exon	Sgsh	Sulfatase, N-terminal||Domain of unknown function DUF4976||Sulfatase, conserved site||Alkaline-phosphatase-like, core domain superfamily||-||Alkaline phosphatase-like, alpha/beta/alpha
11	119346592	119346663	72	10	0.334726	0.525593	-0.190867	-45.3395	CG	ENSMUSG00000005043	utr3	Sgsh	Sulfatase, N-terminal||Domain of unknown function DUF4976||Sulfatase, conserved site||Alkaline-phosphatase-like, core domain superfamily||-||Alkaline phosphatase-like, alpha/beta/alpha
11	119442858	119443017	160	19	0.510905	0.75801	-0.247106	-99.0609	CG	ENSMUSG00000070327	exon	Rnf213	Zinc finger, RING/FYVE/PHD-type||P-loop containing nucleoside triphosphate hydrolase||Zinc finger, RING-type, conserved site||Zinc finger, RING-type||RNF213 protein||AAA+ ATPase domain
11	119766526	119766607	82	7	0.341127	0.718302	-0.377174	-33.0804	CG	ENSMUSG00000025583	intron	Rptor	Raptor, N-terminal CASPase-like domain||Regulatory associated protein of TOR||Armadillo-like helical||-||WD40-repeat-containing domain superfamily||WD40-repeat-containing domain||HEAT repeat||WD40/YVTN repeat-like-containing domain superfamily||Armadillo-type fold||WD40 repeat
11	120328800	120328888	89	6	0.26071	0.7855	-0.52479	-40.1824	CG	Target=MMERVK10C-int:6651-7680;Class=LTR/ERVK	repeat
11	120361864	120362089	226	31	0.355905	0.593895	-0.23799	-204.753	CG	ENSMUSG00000025380	exon	Fscn2	Fascin domain||Fascin-2||Fascin||Fascin, metazoans||Actin-crosslinking
11	120723930	120724072	143	5	0.132461	0.570643	-0.438182	-29.0463	CG	ENSMUSG00000018012	exon	Rac3	Small GTPase superfamily||P-loop containing nucleoside triphosphate hydrolase||Small GTP-binding protein domain||Small GTPase superfamily, Rho type
11	120723930	120724072	143	5	0.132461	0.570643	-0.438182	-29.0463	CG	ENSMUSG00000018012	utr3	Rac3	Small GTPase superfamily||P-loop containing nucleoside triphosphate hydrolase||Small GTP-binding protein domain||Small GTPase superfamily, Rho type
11	120723930	120724072	143	5	0.132461	0.570643	-0.438182	-29.0463	CG	ENSMUSG00000018012	TES	Rac3	Small GTPase superfamily||P-loop containing nucleoside triphosphate hydrolase||Small GTP-binding protein domain||Small GTPase superfamily, Rho type
11	121779492	121779621	130	16	0.445258	0.660119	-0.214862	-78.5993	CG	Target=IAPLTR2b:1-325;Class=LTR/ERVK	repeat
12	3930316	3930595	280	64	0.278701	0.433068	-0.154367	-345.275	CG	12:3930250:3930622	CGI
12	4029799	4029990	192	4	0.076291	0.678965	-0.602674	-31.3463	CG	ENSMUSG00000020658	intron	Efr3b	Armadillo-type fold||-
12	4689589	4689677	89	10	0.413047	0.589711	-0.176664	-46.6572	CG	ENSMUSG00000091732	exon
12	4689589	4689677	89	10	0.413047	0.589711	-0.176664	-46.6572	CG	ENSMUSG00000020640	intron	Itsn2	Intersectin-2, fourth SH3 domain||Intersectin-2, third SH3 domain||Intersectin-2, fifth SH3 domain||SH3 domain||Pleckstrin homology domain||EF-hand domain pair||EF-hand domain||Intersectin-2||Intersectin-2, second SH3 domain||C2 domain||Intersectin-2, first SH3 domain||Dbl homology (DH) domain superfamily||PH-like domain superfamily||Dbl homology (DH) domain||C2 domain superfamily||EF-Hand 1, cal…
12	6084006	6084076	71	5	0.329302	0.644622	-0.31532	-29.4654	CG	Target=L1MdGf_II:360-6579;Class=LINE/L1	repeat
12	6771327	6771448	122	13	0.262127	0.440937	-0.17881	-54.4416	CG	Target=L1MdA_II:193-5606;Class=LINE/L1	repeat
12	6771327	6771448	122	13	0.262127	0.440937	-0.17881	-54.4416	CG	ENSMUSG00000112454	intron
12	7417814	7417879	66	8	0.168028	0.421471	-0.253443	-51.4967	CG	ENSMUSG00000112754	exon
12	7977338	7977487	150	13	0.13449	0.434269	-0.299779	-82.3349	CG	ENSMUSG00000020609	promoter	Apob	Vitellinogen, beta-sheet N-terminal||-||Lipid transport protein, N-terminal||Lipid transport protein, beta-sheet shell||Lipid transport, open beta-sheet||Apolipoprotein B100 C-terminal||Vitellinogen, open beta-sheet||Lipovitellin-phosvitin complex, superhelical domain
12	8417078	8419491	2414	6	0.330878	0.794274	-0.463396	-28.5637	CG	Target=RLTR20A4:424-496;Class=LTR/ERVK	repeat
12	8627684	8627781	98	17	0.657753	0.76618	-0.108428	-63.2962	CG	Target=MMERVK10C-int:1-399;Class=LTR/ERVK	repeat
12	8627684	8627781	98	17	0.657753	0.76618	-0.108428	-63.2962	CG	Target=RLTR10C:1-434;Class=LTR/ERVK	repeat
12	9805778	9805869	92	14	0.182475	0.369135	-0.18666	-64.0457	CG	Target=RLTR27:7-309;Class=LTR/ERVK	repeat
12	10829470	10829641	172	28	0.29097	0.510253	-0.219282	-158.33	CG	Target=L1MdGf_I:321-3648;Class=LINE/L1	repeat
12	10892637	10892775	139	5	0.209902	0.872384	-0.662482	-35.4531	CG	Target=B4A:1-290;Class=SINE/B4	repeat
12	10912160	10912267	108	7	0.1261	0.589486	-0.463387	-39.8232	CG	Target=L1MdTf_II:418-1364;Class=LINE/L1	repeat
12	10971582	10971711	130	17	0.415368	0.592459	-0.177091	-72.9716	CG	Target=L1MdA_II:9-5606;Class=LINE/L1	repeat
12	10999972	11000117	146	18	0.351683	0.525235	-0.173551	-74.8299	CG	Target=IAP-d-int:95-602;Class=LTR/ERVK	repeat
12	10999972	11000117	146	18	0.351683	0.525235	-0.173551	-74.8299	CG	Target=L1MdFanc_I:5072-5088;Class=LINE/L1	repeat
12	10999972	11000117	146	18	0.351683	0.525235	-0.173551	-74.8299	CG	Target=RLTR10A:1-411;Class=LTR/ERVK	repeat
12	11703612	11703768	157	18	0.243215	0.473844	-0.230629	-91.1831	CG	ENSMUSG00000112158	promoter
12	11703612	11703768	157	18	0.243215	0.473844	-0.230629	-91.1831	CG	Target=L1MdF_II:201-6579;Class=LINE/L1	repeat
12	12723063	12723139	77	4	0.307431	0.693896	-0.386465	-18.9692	CG	ENSMUSG00000113009	exon
12	14545542	14545611	70	5	0.504524	0.733508	-0.228984	-28.5374	CG	Target=L1MdA_III:186-6599;Class=LINE/L1	repeat
12	14848187	14848254	68	9	0.363765	0.634293	-0.270528	-47.1407	CG	Target=L1MdA_IV:430-4462;Class=LINE/L1	repeat
12	14929837	14929978	142	21	0.194618	0.363763	-0.169145	-103.185	CG	ENSMUSG00000114066	promoter
12	14938313	14938426	114	9	0.253828	0.445457	-0.191629	-38.246	CG	Target=L1MdA_II:278-5606;Class=LINE/L1	repeat
12	17873722	17873823	102	8	0.105169	0.45937	-0.354201	-39.1714	CG	Target=MMVL30-int:778-1479;Class=LTR/ERV1	repeat
12	19143792	19143891	100	11	0.601536	0.800676	-0.199139	-47.8867	CG	Target=ERVB4_2-I_MM:6554-8374;Class=LTR/ERVK	repeat
12	19175102	19175206	105	6	0.161671	0.550191	-0.388519	-32.2128	CG	12:19173718:19175718	CGI_shore
12	19175102	19175206	105	6	0.161671	0.550191	-0.388519	-32.2128	CG	ENSMUSG00000113205	promoter
12	19175102	19175206	105	6	0.161671	0.550191	-0.388519	-32.2128	CG	Target=MMERGLN_LTR:1-430;Class=LTR/ERV1	repeat
12	19780121	19780240	120	11	0.501576	0.684101	-0.182525	-45.5745	CG	Target=IAPEz-int:1119-6479;Class=LTR/ERVK	repeat
12	20233602	20233653	52	4	0.678735	0.833488	-0.154753	-19.512	CG	ENSMUSG00000116736	intron
12	20233602	20233653	52	4	0.678735	0.833488	-0.154753	-19.512	CG	Target=MMERGLN-int:3-7778;Class=LTR/ERV1	repeat
12	20373817	20373932	116	4	0.362642	0.799959	-0.437317	-19.195	CG	Target=RLTRETN_Mm:1-322;Class=LTR/ERVK	repeat
12	20373817	20373932	116	4	0.362642	0.799959	-0.437317	-19.195	CG	Target=MMETn-int:2-3924;Class=LTR/ERVK	repeat
12	20652571	20652671	101	9	0.0651855	0.264119	-0.198934	-47.9319	CG	ENSMUSG00000113157	intron
12	20699517	20699645	129	14	0.569587	0.82171	-0.252123	-63.3725	CG	Target=RLTR4_Mm:1-742;Class=LTR/ERV1	repeat
12	20699517	20699645	129	14	0.569587	0.82171	-0.252123	-63.3725	CG	Target=RLTR4_MM-int:1-2385;Class=LTR/ERV1	repeat
12	20791568	20791730	163	22	0.407469	0.719929	-0.31246	-154.294	CG	Target=L1MdF_I:173-6573;Class=LINE/L1	repeat
12	21040143	21040291	149	5	0.475069	0.958599	-0.48353	-28.5915	CG	ENSMUSG00000116627	exon
12	21040143	21040291	149	5	0.475069	0.958599	-0.48353	-28.5915	CG	Target=RLTR10D:1-336;Class=LTR/ERVK	repeat
12	21040143	21040291	149	5	0.475069	0.958599	-0.48353	-28.5915	CG	ENSMUSG00000052632	intron	Asap2	Arf GTPase activating protein||SH3-like domain superfamily||AH/BAR domain superfamily||ASAP2, SH3 domain||Pleckstrin homology domain||Ankyrin repeat||SH3 domain||ARFGAP/RecO-like zinc finger||PH-like domain superfamily||Ankyrin repeat-containing domain superfamily||Ankyrin repeat-containing domain||ASAP, PH domain||ArfGAP domain superfamily
12	22773432	22773525	94	14	0.476896	0.649412	-0.172516	-53.2243	CG	Target=RLTR10:1-388;Class=LTR/ERVK	repeat
12	24660305	24660428	124	14	0.303013	0.541536	-0.238523	-73.5671	CG	ENSMUSG00000020653	exon	Klf11	-||Zinc finger C2H2-type||Zinc finger C2H2 superfamily
12	26756993	26757167	175	10	0.239727	0.626555	-0.386828	-55.3334	CG	Target=RMER17B:1-899;Class=LTR/ERVK	repeat
12	27160113	27160222	110	9	0.35457	0.60406	-0.24949	-43.239	CG	ENSMUSG00000094002	intron
12	29840017	29840184	168	20	0.148576	0.338866	-0.19029	-113.72	CG	ENSMUSG00000061911	intron	Myt1l	Zinc finger, C2HC-type||Zinc finger, C2HC-type superfamily||Myelin transcription factor 1
12	29840017	29840184	168	20	0.148576	0.338866	-0.19029	-113.72	CG	ENSMUSG00000061911	promoter	Myt1l	Zinc finger, C2HC-type||Zinc finger, C2HC-type superfamily||Myelin transcription factor 1
12	30002334	30002546	213	29	0.386546	0.571621	-0.185075	-150.844	CG	12:30000416:30002416	CGI_shore
12	30002334	30002546	213	29	0.386546	0.571621	-0.185075	-150.844	CG	ENSMUSG00000020674	exon	Pxdn	Haem peroxidase domain superfamily, animal type||Peroxidasin, peroxidase domain||Leucine-rich repeat domain superfamily||Leucine-rich repeat||Immunoglobulin-like domain superfamily||Leucine-rich repeat, typical subtype||Immunoglobulin subtype||Immunoglobulin V-set domain||VWFC domain||Immunoglobulin-like fold||Immunoglobulin I-set||Peroxidasin||Immunoglobulin-like domain||Haem peroxidase, animal …
12	30002334	30002546	213	29	0.386546	0.571621	-0.185075	-150.844	CG	12:30002417:30002806	CGI
12	30002735	30002794	60	12	0.432003	0.621443	-0.18944	-72.0158	CG	ENSMUSG00000020674	exon	Pxdn	Haem peroxidase domain superfamily, animal type||Peroxidasin, peroxidase domain||Leucine-rich repeat domain superfamily||Leucine-rich repeat||Immunoglobulin-like domain superfamily||Leucine-rich repeat, typical subtype||Immunoglobulin subtype||Immunoglobulin V-set domain||VWFC domain||Immunoglobulin-like fold||Immunoglobulin I-set||Peroxidasin||Immunoglobulin-like domain||Haem peroxidase, animal …
12	30002735	30002794	60	12	0.432003	0.621443	-0.18944	-72.0158	CG	12:30002417:30002806	CGI
12	33918711	33918819	109	15	0.350766	0.564554	-0.213788	-70.5315	CG	ENSMUSG00000114082	intron
12	33918711	33918819	109	15	0.350766	0.564554	-0.213788	-70.5315	CG	Target=RLTR20B2:1-560;Class=LTR/ERVK	repeat
12	34270107	34270225	119	10	0.335472	0.790368	-0.454896	-71.7599	CG	ENSMUSG00000004698	intron	Hdac9	Histone deacetylase family||Ureohydrolase domain superfamily||-||Histone deacetylase domain||Histone deacetylase, glutamine rich N-terminal domain||Histone deacetylase domain superfamily||Histone deacetylase class II, eukaryotic
12	34290970	34291095	126	14	0.186339	0.436204	-0.249865	-79.8662	CG	ENSMUSG00000113756	exon
12	34290970	34291095	126	14	0.186339	0.436204	-0.249865	-79.8662	CG	ENSMUSG00000004698	intron	Hdac9	Histone deacetylase family||Ureohydrolase domain superfamily||-||Histone deacetylase domain||Histone deacetylase, glutamine rich N-terminal domain||Histone deacetylase domain superfamily||Histone deacetylase class II, eukaryotic
12	34714229	34714337	109	14	0.359267	0.629534	-0.270268	-71.5843	CG	ENSMUSG00000004698	intron	Hdac9	Histone deacetylase family||Ureohydrolase domain superfamily||-||Histone deacetylase domain||Histone deacetylase, glutamine rich N-terminal domain||Histone deacetylase domain superfamily||Histone deacetylase class II, eukaryotic
12	35172730	35172829	100	7	0.143396	0.431854	-0.288458	-31.0157	CG	Target=B1F1:1-98;Class=SINE/Alu	repeat
12	36361260	36361355	96	7	0.179482	0.469821	-0.290339	-34.8853	CG	Target=RLTR11A:1-494;Class=LTR/ERVK	repeat
12	36816391	36816554	164	30	0.160939	0.449266	-0.288327	-275.113	CG	Target=FordPrefect:793-955;Class=DNA/hAT-Tip100	repeat
12	38919039	38919119	81	5	0.253673	0.557631	-0.303959	-23.2764	CG	Target=L1MdTf_III:258-1519;Class=LINE/L1	repeat
12	39432945	39433045	101	17	0.65	0.805534	-0.155535	-76.2975	CG	Target=IAPEz-int:9-1631;Class=LTR/ERVK	repeat
12	42781658	42781793	136	13	0.418696	0.665237	-0.246541	-67.266	CG	Target=L1MdA_III:347-811;Class=LINE/L1	repeat
12	42873023	42873115	93	12	0.391305	0.693778	-0.302473	-69.436	CG	Target=RLTR10-int:6-662;Class=LTR/ERVK	repeat
12	45361856	45361990	135	12	0.419284	0.773781	-0.354497	-66.1112	CG	Target=L1MdA_VII:203-1983;Class=LINE/L1	repeat
12	47417767	47417918	152	12	0.187946	0.499168	-0.311221	-67.4692	CG	Target=IAPLTR4:1-324;Class=LTR/ERVK	repeat
12	48671156	48671368	213	26	0.258344	0.566103	-0.30776	-163.624	CG	Target=L1MdA_III:164-6579;Class=LINE/L1	repeat
12	49341069	49341229	161	10	0.176072	0.542605	-0.366533	-68.9545	CG	Target=L1MdF_I:5094-5883;Class=LINE/L1	repeat
12	49344414	49344619	206	18	0.228019	0.447257	-0.219237	-89.7652	CG	Target=L1MdF_I:305-3374;Class=LINE/L1	repeat
12	52285955	52286046	92	7	0.181412	0.550854	-0.369442	-39.8853	CG	ENSMUSG00000035142	intron	Nubpl	P-loop containing nucleoside triphosphate hydrolase||Flagellum site-determining protein YlxH/ Fe-S cluster assembling factor NBP35||Mrp/NBP35 ATP-binding protein||-||Mrp, conserved site
12	54778538	54778714	177	5	0.556316	0.903545	-0.347228	-25.207	CG	Target=RLTR4_MM-int:1-7601;Class=LTR/ERV1	repeat
12	54778538	54778714	177	5	0.556316	0.903545	-0.347228	-25.207	CG	ENSMUSG00000005656	utr3	Snx6	Phox homologous domain||Sorting nexin Vps5-like, C-terminal||-||Sorting nexin-like||PX domain superfamily||Sorting nexin-6||AH/BAR domain superfamily||Sorting nexin-5/6/32
12	54778538	54778714	177	5	0.556316	0.903545	-0.347228	-25.207	CG	ENSMUSG00000005656	intron	Snx6	Phox homologous domain||Sorting nexin Vps5-like, C-terminal||-||Sorting nexin-like||PX domain superfamily||Sorting nexin-6||AH/BAR domain superfamily||Sorting nexin-5/6/32
12	55760175	55760253	79	4	0.479066	0.942072	-0.463006	-20.5555	CG	ENSMUSG00000021027	intron	Ralgapa1	Armadillo-type fold||Rap/Ran-GAP superfamily||Rap GTPase activating protein domain||Tuberin/Ral GTPase-activating protein subunit alpha||-
12	55760175	55760253	79	4	0.479066	0.942072	-0.463006	-20.5555	CG	Target=IAPEY3_LTR:1-320;Class=LTR/ERVK	repeat
12	57195477	57195572	96	9	0.335005	0.52713	-0.192124	-33.5286	CG	Target=B1_Mm:1-147;Class=SINE/Alu	repeat
12	57195477	57195572	96	9	0.335005	0.52713	-0.192124	-33.5286	CG	12:57194710:57196710	CGI_shore
12	57195477	57195572	96	9	0.335005	0.52713	-0.192124	-33.5286	CG	ENSMUSG00000035472	intron	Slc25a21	Mitochondrial carrier domain superfamily||Mitochondrial substrate/solute carrier
12	58863741	58863816	76	4	0.213516	0.643877	-0.430361	-23.9056	CG	Target=L1MdF_IV:281-5586;Class=LINE/L1	repeat
12	59274909	59275005	97	12	0.1869	0.416794	-0.229895	-61.3535	CG	Target=RLTR13B3:1-929;Class=LTR/ERVK	repeat
12	59317350	59317446	97	9	0.247776	0.458285	-0.210509	-44.576	CG	ENSMUSG00000112583	exon
12	60160050	60160120	71	12	0.31406	0.51869	-0.20463	-55.748	CG	Target=L1MdF_II:258-540;Class=LINE/L1	repeat
12	61400012	61400200	189	11	0.222791	0.575101	-0.35231	-62.5437	CG	Target=RLTR9D:1-400;Class=LTR/ERVK	repeat
12	61840641	61840753	113	7	0.176442	0.540722	-0.36428	-35.349	CG	ENSMUSG00000035653	exon	Lrfn5	Leucine rich repeat 5||Fibronectin type III superfamily||Immunoglobulin subtype||Leucine-rich repeat, typical subtype||Fibronectin type III||Immunoglobulin I-set||Immunoglobulin-like fold||Leucine-rich repeat domain superfamily||Leucine-rich repeat and fibronectin type-III domain-containing protein 5||Immunoglobulin-like domain||Leucine-rich repeat||Immunoglobulin subtype 2||Immunoglobulin-like d…
12	62038104	62038203	100	10	0.301442	0.530948	-0.229505	-50.3897	CG	Target=L1MdF_II:358-3496;Class=LINE/L1	repeat
12	62144897	62145053	157	15	0.377107	0.609558	-0.23245	-100.256	CG	Target=L1MdA_II:218-5606;Class=LINE/L1	repeat
12	62145140	62145200	61	4	0.189532	0.421508	-0.231976	-18.5401	CG	Target=L1MdA_II:218-5606;Class=LINE/L1	repeat
12	64799342	64799422	81	11	0.27952	0.537436	-0.257916	-53.4341	CG	Target=L1MdA_III:369-5286;Class=LINE/L1	repeat
12	65225752	65225975	224	32	0.048008	0.145149	-0.0971409	-152.506	CG	ENSMUSG00000035560	utr5	Wdr20rt	WD40 repeat||WD40/YVTN repeat-like-containing domain superfamily||WD40-repeat-containing domain superfamily||WD40-repeat-containing domain
12	65225752	65225975	224	32	0.048008	0.145149	-0.0971409	-152.506	CG	ENSMUSG00000035560	exon	Wdr20rt	WD40 repeat||WD40/YVTN repeat-like-containing domain superfamily||WD40-repeat-containing domain superfamily||WD40-repeat-containing domain
12	65225752	65225975	224	32	0.048008	0.145149	-0.0971409	-152.506	CG	12:65225693:65226020	CGI
12	65225752	65225975	224	32	0.048008	0.145149	-0.0971409	-152.506	CG	ENSMUSG00000035560	intron	Wdr20rt	WD40 repeat||WD40/YVTN repeat-like-containing domain superfamily||WD40-repeat-containing domain superfamily||WD40-repeat-containing domain
12	65225752	65225975	224	32	0.048008	0.145149	-0.0971409	-152.506	CG	ENSMUSG00000035560	promoter	Wdr20rt	WD40 repeat||WD40/YVTN repeat-like-containing domain superfamily||WD40-repeat-containing domain superfamily||WD40-repeat-containing domain
12	67458942	67459037	96	10	0.31599	0.660368	-0.344378	-54.4341	CG	Target=RLTR10C:1-434;Class=LTR/ERVK	repeat
12	70042951	70043102	152	16	0.239629	0.460855	-0.221226	-70.1114	CG	ENSMUSG00000021068	exon	Nin	Ninein||-||EF-hand domain||EF-hand domain pair
12	70042951	70043102	152	16	0.239629	0.460855	-0.221226	-70.1114	CG	ENSMUSG00000021068	intron	Nin	Ninein||-||EF-hand domain||EF-hand domain pair
12	70106991	70107216	226	4	0.178462	0.741544	-0.563082	-24.2815	CG	ENSMUSG00000021068	intron	Nin	Ninein||-||EF-hand domain||EF-hand domain pair
12	70106991	70107216	226	4	0.178462	0.741544	-0.563082	-24.2815	CG	Target=MIRb:63-245;Class=SINE/MIR	repeat
12	70266448	70266547	100	4	0.077515	0.573124	-0.495609	-25.9153	CG	ENSMUSG00000021071	intron	Trim9	COS domain||Zinc finger, RING/FYVE/PHD-type||B-box, C-terminal||B30.2/SPRY domain||Immunoglobulin-like fold||Fibronectin type III||Zinc finger, RING-type, conserved site||SPRY domain||E3 ubiquitin-protein ligase TRIM9||B-box-type zinc finger||Fibronectin type III superfamily||Concanavalin A-like lectin/glucanase domain superfamily||Zinc finger, RING-type
12	70266448	70266547	100	4	0.077515	0.573124	-0.495609	-25.9153	CG	ENSMUSG00000113694	intron
12	70266448	70266547	100	4	0.077515	0.573124	-0.495609	-25.9153	CG	ENSMUSG00000021071	utr3	Trim9	COS domain||Zinc finger, RING/FYVE/PHD-type||B-box, C-terminal||B30.2/SPRY domain||Immunoglobulin-like fold||Fibronectin type III||Zinc finger, RING-type, conserved site||SPRY domain||E3 ubiquitin-protein ligase TRIM9||B-box-type zinc finger||Fibronectin type III superfamily||Concanavalin A-like lectin/glucanase domain superfamily||Zinc finger, RING-type
12	70266448	70266547	100	4	0.077515	0.573124	-0.495609	-25.9153	CG	ENSMUSG00000021071	exon	Trim9	COS domain||Zinc finger, RING/FYVE/PHD-type||B-box, C-terminal||B30.2/SPRY domain||Immunoglobulin-like fold||Fibronectin type III||Zinc finger, RING-type, conserved site||SPRY domain||E3 ubiquitin-protein ligase TRIM9||B-box-type zinc finger||Fibronectin type III superfamily||Concanavalin A-like lectin/glucanase domain superfamily||Zinc finger, RING-type
12	71884701	71884833	133	10	0.463503	0.763118	-0.299615	-50.5988	CG	ENSMUSG00000034574	intron	Daam1	Formin, FH3 domain||Disheveled-associated activator of morphogenesis 1||Armadillo-type fold||Diaphanous autoregulatory (DAD) domain||Formin, GTPase-binding domain||Armadillo-like helical||Rho GTPase-binding/formin homology 3 (GBD/FH3) domain||Formin, FH2 domain
12	71989915	71989966	52	5	0.173805	0.471841	-0.298035	-25.0486	CG	ENSMUSG00000034574	exon	Daam1	Formin, FH3 domain||Disheveled-associated activator of morphogenesis 1||Armadillo-type fold||Diaphanous autoregulatory (DAD) domain||Formin, GTPase-binding domain||Armadillo-like helical||Rho GTPase-binding/formin homology 3 (GBD/FH3) domain||Formin, FH2 domain
12	71989915	71989966	52	5	0.173805	0.471841	-0.298035	-25.0486	CG	ENSMUSG00000034574	utr3	Daam1	Formin, FH3 domain||Disheveled-associated activator of morphogenesis 1||Armadillo-type fold||Diaphanous autoregulatory (DAD) domain||Formin, GTPase-binding domain||Armadillo-like helical||Rho GTPase-binding/formin homology 3 (GBD/FH3) domain||Formin, FH2 domain
12	72257435	72257660	226	21	0.218578	0.423716	-0.205138	-110.87	CG	ENSMUSG00000021087	intron	Rtn1	Reticulon
12	72829826	72829888	63	10	0.352426	0.581287	-0.228861	-57.6193	CG	Target=RMER17A2:508-906;Class=LTR/ERVK	repeat
12	72829826	72829888	63	10	0.352426	0.581287	-0.228861	-57.6193	CG	12:72829838:72831838	CGI_shore
12	73151049	73151181	133	6	0.309562	0.655923	-0.346361	-29.8785	CG	ENSMUSG00000021103	intron	Mnat1	-||Zinc finger, RING-type, conserved site||Zinc finger, RING-type||Ubiquitin interacting motif||Cdk-activating kinase assembly factor MAT1/Tfb3||Cdk-activating kinase assembly factor MAT1, centre||Zinc finger, RING/FYVE/PHD-type
12	73617870	73617925	56	6	0.212696	0.458114	-0.245418	-27.3599	CG	ENSMUSG00000021108	intron	Prkch	-||Protein kinase C-like, phorbol ester/diacylglycerol-binding domain||C2 domain||AGC-kinase, C-terminal||Diacylglycerol/phorbol-ester binding||Protein kinase, C-terminal||Novel protein kinase C eta, catalytic domain||Protein kinase, ATP binding site||Ser
12	76564833	76564979	147	16	0.447961	0.662816	-0.214855	-84.0307	CG	ENSMUSG00000052609	exon	Plekhg3	Dbl homology (DH) domain||PH-like domain superfamily||Dbl homology (DH) domain superfamily||-||Pleckstrin homology domain
12	76664269	76664396	128	9	0.461406	0.830454	-0.369049	-52.844	CG	ENSMUSG00000021061	intron	Sptb	CH domain superfamily||Spectrin, beta subunit||PH-like domain superfamily||Spectrin/alpha-actinin||Calponin homology domain||Spectrin repeat||Pleckstrin homology domain||Pleckstrin homology domain, spectrin-type||Actinin-type actin-binding domain, conserved site
12	76664685	76664790	106	9	0.408246	0.735036	-0.326789	-39.2876	CG	ENSMUSG00000021061	intron	Sptb	CH domain superfamily||Spectrin, beta subunit||PH-like domain superfamily||Spectrin/alpha-actinin||Calponin homology domain||Spectrin repeat||Pleckstrin homology domain||Pleckstrin homology domain, spectrin-type||Actinin-type actin-binding domain, conserved site
12	76780825	76781027	203	7	0.169872	0.511221	-0.341349	-35.2072	CG	ENSMUSG00000090258	intron	Churc1	Transcription activator, Churchill||Churchill superfamily
12	76780825	76781027	203	7	0.169872	0.511221	-0.341349	-35.2072	CG	Target=PB1D10:1-66;Class=SINE/Alu	repeat
12	76780825	76781027	203	7	0.169872	0.511221	-0.341349	-35.2072	CG	ENSMUSG00000033373	intron	Fntb	Protein farnesyltransferase subunit beta||Terpenoid cyclases/protein prenyltransferase alpha-alpha toroid||PFTB repeat||Transcription activator, Churchill||-
12	77389486	77389566	81	7	0.0113134	0.383821	-0.372507	-33.7011	CG	Target=L1MdTf_III:296-6570;Class=LINE/L1	repeat
12	77389486	77389566	81	7	0.0113134	0.383821	-0.372507	-33.7011	CG	ENSMUSG00000021065	intron	Fut8	SH3-like domain superfamily||Alpha-(1,6)-fucosyltransferase||Glycosyltransferase family 23 (GT23) domain||Alpha-(1,6)-fucosyltransferase, SH3 domain||SH3 domain
12	77526783	77526882	100	14	0.559176	0.780026	-0.22085	-73.0725	CG	Target=L1MdA_V:387-6582;Class=LINE/L1	repeat
12	77526783	77526882	100	14	0.559176	0.780026	-0.22085	-73.0725	CG	ENSMUSG00000111939	promoter
12	77802546	77802742	197	25	0.629587	0.782165	-0.152578	-108.433	CG	Target=RLTR10-int:41-375;Class=LTR/ERVK	repeat
12	77958990	77959133	144	20	0.481736	0.675314	-0.193578	-98.4089	CG	Target=RLTR27:1-140;Class=LTR/ERVK	repeat
12	78167668	78167735	68	13	0.155956	0.406925	-0.250969	-63.0462	CG	Target=B1_Mus2:2-147;Class=SINE/Alu	repeat
12	78704726	78704847	122	18	0.25747	0.507856	-0.250386	-96.0289	CG	Target=L1MdF_I:305-4598;Class=LINE/L1	repeat
12	78704726	78704847	122	18	0.25747	0.507856	-0.250386	-96.0289	CG	ENSMUSG00000056987	intron	Fam71d	-||Domain of unknown function DUF3699
12	79276299	79276406	108	12	0.378322	0.687338	-0.309016	-68.6612	CG	ENSMUSG00000066440	exon	Zfyve26	Zinc finger, RING/FYVE/PHD-type||FYVE zinc finger||Armadillo-type fold||Zinc finger, FYVE-related||Zinc finger, FYVE/PHD-type||Zinc finger FYVE domain-containing protein 26
12	79276299	79276406	108	12	0.378322	0.687338	-0.309016	-68.6612	CG	ENSMUSG00000066440	intron	Zfyve26	Zinc finger, RING/FYVE/PHD-type||FYVE zinc finger||Armadillo-type fold||Zinc finger, FYVE-related||Zinc finger, FYVE/PHD-type||Zinc finger FYVE domain-containing protein 26
12	79467568	79467654	87	10	0.39006	0.656526	-0.266465	-56.2104	CG	Target=RLTR10C:1-432;Class=LTR/ERVK	repeat
12	79467568	79467654	87	10	0.39006	0.656526	-0.266465	-56.2104	CG	ENSMUSG00000059060	intron	Rad51b	P-loop containing nucleoside triphosphate hydrolase||DNA recombination and repair protein RecA-like, ATP-binding domain||DNA repair protein RAD51 homologue 2||AAA+ ATPase domain||Rad51/DMC1/RadA||DNA recombination and repair protein Rad51-like, C-terminal||DNA recombination and repair protein, RecA-like
12	80207266	80207352	87	8	0.278178	0.660285	-0.382107	-41.6726	CG	ENSMUSG00000015143	intron	Actn1	CH domain superfamily||Alpha-actinin 1||EF-hand domain pair||Spectrin repeat||Calponin homology domain||EF-hand domain||Spectrin/alpha-actinin||EF-hand, Ca insensitive||Actinin-type actin-binding domain, conserved site||EF-Hand 1, calcium-binding site
12	80207266	80207352	87	8	0.278178	0.660285	-0.382107	-41.6726	CG	Target=MTE-int:714-1277;Class=LTR/ERVL-MaLR	repeat
12	80207266	80207352	87	8	0.278178	0.660285	-0.382107	-41.6726	CG	ENSMUSG00000112852	promoter
12	81314872	81314981	110	13	0.41877	0.639931	-0.221161	-60.8103	CG	ENSMUSG00000079055	exon	Slc8a3	Sodium/calcium exchanger protein||Na-Ca exchanger/integrin-beta4||Sodium/calcium exchanger domain, C-terminal extension||CalX-like domain superfamily||Sodium/calcium exchanger membrane region
12	82446859	82446943	85	4	0.0113134	0.478418	-0.467105	-18.4432	CG	ENSMUSG00000042700	exon	Sipa1l1	Rap/Ran-GAP superfamily||PDZ domain||PDZ superfamily||Signal-induced proliferation-associated 1-like protein 1||Rap GTPase activating protein domain||-||Signal-induced proliferation-associated 1-like protein, C-terminal
12	82446859	82446943	85	4	0.0113134	0.478418	-0.467105	-18.4432	CG	ENSMUSG00000042700	intron	Sipa1l1	Rap/Ran-GAP superfamily||PDZ domain||PDZ superfamily||Signal-induced proliferation-associated 1-like protein 1||Rap GTPase activating protein domain||-||Signal-induced proliferation-associated 1-like protein, C-terminal
12	82565914	82566080	167	18	0.21507	0.477329	-0.26226	-98.0226	CG	Target=RLTR10A:1-411;Class=LTR/ERVK	repeat
12	83551542	83551592	51	5	0.281874	0.439916	-0.158042	-22.223	CG	ENSMUSG00000042628	exon	Zfyve1	-||Zinc finger, FYVE/PHD-type||Zinc finger, FYVE-related||FYVE zinc finger||P-loop containing nucleoside triphosphate hydrolase||Zinc finger, RING/FYVE/PHD-type
12	87420541	87420601	61	5	0.154113	0.396805	-0.242693	-24.5728	CG	ENSMUSG00000114103	exon
12	87863668	87863744	77	4	0.137027	0.711626	-0.574599	-29.4664	CG	ENSMUSG00000113011	exon
12	88501533	88505843	4311	7	0.090492	0.637956	-0.547464	-39.8961	CG	Target=Arthur1:133-613;Class=DNA/hAT-Tip100	repeat
12	88501533	88505843	4311	7	0.090492	0.637956	-0.547464	-39.8961	CG	Target=L1Lx_III:5429-6321;Class=LINE/L1	repeat
12	88501533	88505843	4311	7	0.090492	0.637956	-0.547464	-39.8961	CG	ENSMUSG00000113578	promoter
12	88501533	88505843	4311	7	0.090492	0.637956	-0.547464	-39.8961	CG	Target=L1Lx_III:6322-6617;Class=LINE/L1	repeat
12	88501533	88505843	4311	7	0.090492	0.637956	-0.547464	-39.8961	CG	Target=Arthur1:582-683;Class=DNA/hAT-Tip100	repeat
12	88501533	88505843	4311	7	0.090492	0.637956	-0.547464	-39.8961	CG	Target=L1Lx_IV:6306-6647;Class=LINE/L1	repeat
12	88501533	88505843	4311	7	0.090492	0.637956	-0.547464	-39.8961	CG	ENSMUSG00000113578	TSS
12	88501533	88505843	4311	7	0.090492	0.637956	-0.547464	-39.8961	CG	ENSMUSG00000113578	exon
12	88501533	88505843	4311	7	0.090492	0.637956	-0.547464	-39.8961	CG	ENSMUSG00000113578	TES
12	88501533	88505843	4311	7	0.090492	0.637956	-0.547464	-39.8961	CG	Target=IMPB_01:280-401;Class=Satellite	repeat
12	88501533	88505843	4311	7	0.090492	0.637956	-0.547464	-39.8961	CG	Target=PB1D10:1-112;Class=SINE/Alu	repeat
12	88501533	88505843	4311	7	0.090492	0.637956	-0.547464	-39.8961	CG	Target=MLT1J:327-508;Class=LTR/ERVL-MaLR	repeat
12	88501533	88505843	4311	7	0.090492	0.637956	-0.547464	-39.8961	CG	Target=L1ME4b:5612-6091;Class=LINE/L1	repeat
12	88501533	88505843	4311	7	0.090492	0.637956	-0.547464	-39.8961	CG	Target=L1MdF_IV:6041-6575;Class=LINE/L1	repeat
12	92591340	92591540	201	18	0.257258	0.494571	-0.237312	-93.1771	CG	Target=L1MdA_II:382-5606;Class=LINE/L1	repeat
12	92650539	92650803	265	16	0.177721	0.538669	-0.360948	-98.9763	CG	Target=L1MdF_I:219-5586;Class=LINE/L1	repeat
12	92747837	92747993	157	15	0.21524	0.45975	-0.24451	-80.3381	CG	Target=L1MdA_II:399-4935;Class=LINE/L1	repeat
12	93309386	93309558	173	13	0.160146	0.434083	-0.273938	-79.0031	CG	Target=RLTR27:1-309;Class=LTR/ERVK	repeat
12	94345521	94345613	93	7	0.353443	0.525473	-0.172029	-26.1277	CG	Target=L1MdA_III:567-6598;Class=LINE/L1	repeat
12	94661988	94662102	115	11	0.097712	0.285037	-0.187325	-55.6328	CG	Target=L1MdA_III:138-560;Class=LINE/L1	repeat
12	95617841	95617997	157	16	0.162336	0.517436	-0.3551	-98.2581	CG	ENSMUSG00000064412	promoter
12	95617841	95617997	157	16	0.162336	0.517436	-0.3551	-98.2581	CG	Target=L1MdA_II:9-6599;Class=LINE/L1	repeat
12	96849382	96849465	84	9	0.439549	0.69552	-0.255971	-44.7584	CG	Target=RLTR10C:1-434;Class=LTR/ERVK	repeat
12	97561996	97562128	133	21	0.346851	0.476024	-0.129173	-78.0802	CG	Target=L1MdGf_I:277-3429;Class=LINE/L1	repeat
12	98579048	98579190	143	8	0.143577	0.616313	-0.472736	-51.6137	CG	ENSMUSG00000033854	promoter	Kcnk10	Two pore domain potassium channel||Potassium channel domain||Two pore domain potassium channel, TREK
12	98689099	98689400	302	36	0.223757	0.441822	-0.218065	-183.541	CG	ENSMUSG00000021009	intron	Ptpn21	FERM central domain||Protein-tyrosine phosphatase, active site||Protein-tyrosine phosphatase, catalytic||FERM conserved site||Protein-tyrosine phosphatase, non-receptor type-14, -21||-||FERM superfamily, second domain||Protein-tyrosine phosphatase-like||Tyrosine specific protein phosphatases domain||Band 4.1 domain||FERM, C-terminal PH-like domain||FERM/acyl-CoA-binding protein superfamily||PH-li…
12	98689099	98689400	302	36	0.223757	0.441822	-0.218065	-183.541	CG	12:98687215:98689215	CGI_shore
12	98689099	98689400	302	36	0.223757	0.441822	-0.218065	-183.541	CG	ENSMUSG00000021009	utr3	Ptpn21	FERM central domain||Protein-tyrosine phosphatase, active site||Protein-tyrosine phosphatase, catalytic||FERM conserved site||Protein-tyrosine phosphatase, non-receptor type-14, -21||-||FERM superfamily, second domain||Protein-tyrosine phosphatase-like||Tyrosine specific protein phosphatases domain||Band 4.1 domain||FERM, C-terminal PH-like domain||FERM/acyl-CoA-binding protein superfamily||PH-li…
12	98689099	98689400	302	36	0.223757	0.441822	-0.218065	-183.541	CG	ENSMUSG00000021009	exon	Ptpn21	FERM central domain||Protein-tyrosine phosphatase, active site||Protein-tyrosine phosphatase, catalytic||FERM conserved site||Protein-tyrosine phosphatase, non-receptor type-14, -21||-||FERM superfamily, second domain||Protein-tyrosine phosphatase-like||Tyrosine specific protein phosphatases domain||Band 4.1 domain||FERM, C-terminal PH-like domain||FERM/acyl-CoA-binding protein superfamily||PH-li…
12	98689099	98689400	302	36	0.223757	0.441822	-0.218065	-183.541	CG	12:98689216:98689420	CGI
12	99197633	99197728	96	10	0.305493	0.599935	-0.294442	-46.9387	CG	ENSMUSG00000033713	intron	Foxn3	Winged helix-like DNA-binding domain superfamily||Winged helix DNA-binding domain superfamily||Fork head domain||-||Fork head domain conserved site1||Fork head domain conserved site 2
12	99333371	99333453	83	5	0.341713	0.729091	-0.387378	-23.4055	CG	Target=RSINE1:5-154;Class=SINE/B4	repeat
12	99333371	99333453	83	5	0.341713	0.729091	-0.387378	-23.4055	CG	ENSMUSG00000033713	intron	Foxn3	Winged helix-like DNA-binding domain superfamily||Winged helix DNA-binding domain superfamily||Fork head domain||-||Fork head domain conserved site1||Fork head domain conserved site 2
12	99643167	99643268	102	8	0.378548	0.779669	-0.401121	-45.5657	CG	ENSMUSG00000113012	promoter
12	99643167	99643268	102	8	0.378548	0.779669	-0.401121	-45.5657	CG	Target=RLTR50A:1-403;Class=LTR/ERVK	repeat
12	99643167	99643268	102	8	0.378548	0.779669	-0.401121	-45.5657	CG	12:99643062:99645062	CGI_shore
12	99643167	99643268	102	8	0.378548	0.779669	-0.401121	-45.5657	CG	ENSMUSG00000113136	exon
12	100301626	100301719	94	16	0.311837	0.531806	-0.219969	-77.5614	CG	ENSMUSG00000033530	exon	Ttc7b	Tetratricopeptide repeat 2||Tetratricopeptide repeat-containing domain||Tetratricopeptide repeat||Tetratricopeptide-like helical domain superfamily
12	100301626	100301719	94	16	0.311837	0.531806	-0.219969	-77.5614	CG	ENSMUSG00000113679	exon
12	101233439	101233500	62	6	0.365719	0.608139	-0.24242	-28.3505	CG	Target=L1MdF_I:296-4427;Class=LINE/L1	repeat
12	101233439	101233500	62	6	0.365719	0.608139	-0.24242	-28.3505	CG	ENSMUSG00000113134	intron
12	101613576	101613708	133	8	0.227805	0.54798	-0.320175	-38.4985	CG	ENSMUSG00000047014	intron	Catsperb	Cation channel sperm-associated protein subunit beta||-
12	101613576	101613708	133	8	0.227805	0.54798	-0.320175	-38.4985	CG	Target=L1MdA_II:232-5604;Class=LINE/L1	repeat
12	102207343	102207401	59	5	0.251333	0.633546	-0.382213	-23.0886	CG	Target=MLT1A1:298-404;Class=LTR/ERVL-MaLR	repeat
12	102207343	102207401	59	5	0.251333	0.633546	-0.382213	-23.0886	CG	ENSMUSG00000041771	intron	Slc24a4	Sodium/potassium/calcium exchanger||Sodium/calcium exchanger membrane region||Sodium/potassium/calcium exchanger 4
12	103028208	103028339	132	13	0.286932	0.571257	-0.284325	-64.6018	CG	ENSMUSG00000113706	exon
12	103028208	103028339	132	13	0.286932	0.571257	-0.284325	-64.6018	CG	ENSMUSG00000021198	intron	Unc79	-||UNC79||Armadillo-type fold
12	103157672	103157831	160	14	0.396995	0.616187	-0.219193	-68.7185	CG	ENSMUSG00000021198	intron	Unc79	-||UNC79||Armadillo-type fold
12	103159761	103159887	127	16	0.277944	0.505473	-0.227529	-84.9917	CG	ENSMUSG00000021198	intron	Unc79	-||UNC79||Armadillo-type fold
12	104236037	104236130	94	6	0.228568	0.805985	-0.577417	-50.4458	CG	ENSMUSG00000041481	promoter	Serpina3g	Serpin family||-||Serpin, conserved site||Serpin superfamily||Serpin domain
12	104446964	104447491	528	67	0.24021	0.594411	-0.354201	-687.612	CG	12:104445002:104447002	CGI_shore
12	104446964	104447491	528	67	0.24021	0.594411	-0.354201	-687.612	CG	12:104447003:104447343	CGI
12	104446964	104447491	528	67	0.24021	0.594411	-0.354201	-687.612	CG	Target=B4A:2-292;Class=SINE/B4	repeat
12	104446964	104447491	528	67	0.24021	0.594411	-0.354201	-687.612	CG	12:104447343:104449344	CGI_shore
12	104935498	104935718	221	17	0.321319	0.714875	-0.393556	-108.324	CG	ENSMUSG00000054150	intron	Syne3	KASH domain||Nesprin-3||Spectrin repeat||Spectrin/alpha-actinin
12	105040457	105040705	249	29	0.103156	0.369343	-0.266187	-164.101	CG	ENSMUSG00000021102	exon	Glrx5	Monothiol glutaredoxin||Glutaredoxin, PICOT-like||Thioredoxin-like superfamily||Glutaredoxin||Monothiol glutaredoxin-related
12	105040457	105040705	249	29	0.103156	0.369343	-0.266187	-164.101	CG	ENSMUSG00000021102	utr3	Glrx5	Monothiol glutaredoxin||Glutaredoxin, PICOT-like||Thioredoxin-like superfamily||Glutaredoxin||Monothiol glutaredoxin-related
12	105592410	105592547	138	26	0.24595	0.41641	-0.17046	-135.616	CG	ENSMUSG00000021070	exon	Bdkrb2	Bradykinin receptor family||Bradykinin receptor B2||GPCR, rhodopsin-like, 7TM||G protein-coupled receptor, rhodopsin-like
12	105742122	105742375	254	20	0.060719	0.387212	-0.326493	-121.896	CG	ENSMUSG00000041323	intron	Ak7	P-loop containing nucleoside triphosphate hydrolase||Adenylate kinase 7||NAD(P)-binding domain superfamily||Adenylate kinase/UMP-CMP kinase||Dpy-30 motif
12	105742122	105742375	254	20	0.060719	0.387212	-0.326493	-121.896	CG	ENSMUSG00000041323	exon	Ak7	P-loop containing nucleoside triphosphate hydrolase||Adenylate kinase 7||NAD(P)-binding domain superfamily||Adenylate kinase/UMP-CMP kinase||Dpy-30 motif
12	105955424	105955502	79	13	0.295944	0.501005	-0.205061	-62.0446	CG	Target=ID_B1:1-220;Class=SINE/B4	repeat
12	107897713	107897764	52	6	0.256121	0.62756	-0.371438	-28.8856	CG	Target=L1ME1:5273-6150;Class=LINE/L1	repeat
12	107948242	107948460	219	15	0.237485	0.548934	-0.311449	-78.8674	CG	ENSMUSG00000048251	intron	Bcl11b	Zinc finger C2H2-type||Zinc finger C2H2 superfamily
12	108219196	108219280	85	11	0.217187	0.467815	-0.250628	-61.6813	CG	ENSMUSG00000084883	intron	Ccdc85c	CCDC85 family
12	108242684	108242745	62	10	0.320199	0.515788	-0.19559	-53.5942	CG	ENSMUSG00000084883	intron	Ccdc85c	CCDC85 family
12	108311856	108312020	165	18	0.195468	0.444903	-0.249436	-112.215	CG	ENSMUSG00000021260	exon	Hhipl1	SRCR-like domain||Folate receptor-like||SRCR-like domain superfamily||Soluble quinoprotein glucose/sorbosone dehydrogenase||SRCR domain||Glucose/Sorbosone dehydrogenase||Six-bladed beta-propeller, TolB-like
12	108318560	108318616	57	13	0.0545479	0.102151	-0.0476032	-60.4719	CG	12:108318311:108318894	CGI
12	108318560	108318616	57	13	0.0545479	0.102151	-0.0476032	-60.4719	CG	ENSMUSG00000021260	exon	Hhipl1	SRCR-like domain||Folate receptor-like||SRCR-like domain superfamily||Soluble quinoprotein glucose/sorbosone dehydrogenase||SRCR domain||Glucose/Sorbosone dehydrogenase||Six-bladed beta-propeller, TolB-like
12	108318560	108318616	57	13	0.0545479	0.102151	-0.0476032	-60.4719	CG	ENSMUSG00000097847	intron
12	108826262	108826446	185	13	0.302656	0.550018	-0.247362	-64.2622	CG	12:108824869:108826869	CGI_shore
12	108826262	108826446	185	13	0.302656	0.550018	-0.247362	-64.2622	CG	ENSMUSG00000021265	utr3	Slc25a29	Mitochondrial carrier protein||Mitochondrial carrier domain superfamily||Mitochondrial substrate/solute carrier
12	108826262	108826446	185	13	0.302656	0.550018	-0.247362	-64.2622	CG	ENSMUSG00000021265	exon	Slc25a29	Mitochondrial carrier protein||Mitochondrial carrier domain superfamily||Mitochondrial substrate/solute carrier
12	109045868	109046105	238	16	0.185342	0.57886	-0.393518	-105.425	CG	ENSMUSG00000040867	intron	Begain	Brain-enriched guanylate kinase-associated protein
12	109240369	109240522	154	24	0.457462	0.666511	-0.209049	-121.188	CG	Target=L1MdGf_II:288-5586;Class=LINE/L1	repeat
12	109309788	109309909	122	5	0.0951326	0.623226	-0.528093	-30.0019	CG	Target=L1Lx_IV:565-6650;Class=LINE/L1	repeat
12	109459865	109460018	154	23	0.0853611	0.201057	-0.115696	-107.549	CG	ENSMUSG00000040856	exon	Dlk1	EGF-like calcium-binding domain||EGF-type aspartate/asparagine hydroxylation site||EGF-like, conserved site||-||EGF-like domain
12	109459865	109460018	154	23	0.0853611	0.201057	-0.115696	-107.549	CG	12:109459744:109460028	CGI
12	109459865	109460018	154	23	0.0853611	0.201057	-0.115696	-107.549	CG	ENSMUSG00000040856	intron	Dlk1	EGF-like calcium-binding domain||EGF-type aspartate/asparagine hydroxylation site||EGF-like, conserved site||-||EGF-like domain
12	109540723	109541168	446	30	0.186687	0.554049	-0.367362	-246.843	CG	ENSMUSG00000021268	promoter
12	109540723	109541168	446	30	0.186687	0.554049	-0.367362	-246.843	CG	ENSMUSG00000098990	promoter
12	109540723	109541168	446	30	0.186687	0.554049	-0.367362	-246.843	CG	ENSMUSG00000021268	TSS
12	109540723	109541168	446	30	0.186687	0.554049	-0.367362	-246.843	CG	ENSMUSG00000021268	exon
12	109540723	109541168	446	30	0.186687	0.554049	-0.367362	-246.843	CG	ENSMUSG00000098990	TSS
12	109540723	109541168	446	30	0.186687	0.554049	-0.367362	-246.843	CG	ENSMUSG00000098990	exon
12	109540723	109541168	446	30	0.186687	0.554049	-0.367362	-246.843	CG	ENSMUSG00000021268	intron
12	109549676	109549827	152	26	0.346696	0.570442	-0.223746	-159.53	CG	ENSMUSG00000021268	exon
12	109549676	109549827	152	26	0.346696	0.570442	-0.223746	-159.53	CG	ENSMUSG00000021268	intron
12	109590342	109590570	229	35	0.404843	0.628211	-0.223368	-193.271	CG	ENSMUSG00000070080	promoter
12	109590342	109590570	229	35	0.404843	0.628211	-0.223368	-193.271	CG	ENSMUSG00000070072	promoter
12	109590342	109590570	229	35	0.404843	0.628211	-0.223368	-193.271	CG	ENSMUSG00000070080	TSS
12	109590342	109590570	229	35	0.404843	0.628211	-0.223368	-193.271	CG	ENSMUSG00000070080	exon
12	109590342	109590570	229	35	0.404843	0.628211	-0.223368	-193.271	CG	ENSMUSG00000070080	TES
12	109590342	109590570	229	35	0.404843	0.628211	-0.223368	-193.271	CG	ENSMUSG00000085925	exon	Rtl1	Aspartic peptidase domain superfamily||Domain of unknown function DUF4939||LDOC1-related
12	109870517	109870591	75	10	0.471269	0.652022	-0.180753	-54.177	CG	Target=IAPEY3_LTR:1-327;Class=LTR/ERVK	repeat
12	109870666	109870749	84	7	0.458325	0.642521	-0.184196	-31.9369	CG	Target=IAPEY3_LTR:1-327;Class=LTR/ERVK	repeat
12	109934305	109934380	76	16	0.563884	0.731458	-0.167574	-73.289	CG	Target=RLTR10-int:2-988;Class=LTR/ERVK	repeat
12	110305856	110305951	96	7	0.510921	0.715098	-0.204178	-40.7961	CG	Target=RLTR10-int:11-1984;Class=LTR/ERVK	repeat
12	110550369	110550507	139	5	0.15636	0.797117	-0.640757	-31.6106	CG	ENSMUSG00000017843	intron	Ppp2r5c	Armadillo-type fold||Protein phosphatase 2A, regulatory B subunit, B56||Armadillo-like helical||-
12	111263785	111263877	93	12	0.375218	0.661577	-0.286359	-69.5644	CG	ENSMUSG00000021277	exon	Traf3	TRAF3, MATH domain||Zinc finger, RING/FYVE/PHD-type||MATH/TRAF domain||TRAF-like||TNF receptor-associated factor TRAF||Zinc finger, RING-type, conserved site||Zinc finger, C3HC4 RING-type||Zinc finger, TRAF-type||TNF receptor-associated factor 3||Zinc finger, RING-type
12	111263785	111263877	93	12	0.375218	0.661577	-0.286359	-69.5644	CG	ENSMUSG00000021277	utr3	Traf3	TRAF3, MATH domain||Zinc finger, RING/FYVE/PHD-type||MATH/TRAF domain||TRAF-like||TNF receptor-associated factor TRAF||Zinc finger, RING-type, conserved site||Zinc finger, C3HC4 RING-type||Zinc finger, TRAF-type||TNF receptor-associated factor 3||Zinc finger, RING-type
12	111263785	111263877	93	12	0.375218	0.661577	-0.286359	-69.5644	CG	Target=MER130:533-798;Class=DNA	repeat
12	111320989	111321052	64	7	0.349258	0.549121	-0.199863	-31.9084	CG	ENSMUSG00000021279	exon	Cdc42bpb	Serine/threonine-protein kinase, active site||Protein kinase-like domain superfamily||Pleckstrin homology domain||KELK-motif containing domain||Protein kinase domain||Citron homology (CNH) domain||Myotonic dystrophy protein kinase, coiled coil||Protein kinase C-like, phorbol ester/diacylglycerol-binding domain||CRIB domain||AGC-kinase, C-terminal||Diacylglycerol/phorbol-ester binding||PH-like dom…
12	111332317	111332414	98	13	0.190092	0.391493	-0.201401	-58.1019	CG	ENSMUSG00000021279	intron	Cdc42bpb	Serine/threonine-protein kinase, active site||Protein kinase-like domain superfamily||Pleckstrin homology domain||KELK-motif containing domain||Protein kinase domain||Citron homology (CNH) domain||Myotonic dystrophy protein kinase, coiled coil||Protein kinase C-like, phorbol ester/diacylglycerol-binding domain||CRIB domain||AGC-kinase, C-terminal||Diacylglycerol/phorbol-ester binding||PH-like dom…
12	111803222	111807553	4332	4	0.0103681	0.650819	-0.64045	-31.8861	CG	Target=ID4:8-76;Class=SINE/ID	repeat
12	111803222	111807553	4332	4	0.0103681	0.650819	-0.64045	-31.8861	CG	Target=IMPB_01:1-90;Class=Satellite	repeat
12	111803222	111807553	4332	4	0.0103681	0.650819	-0.64045	-31.8861	CG	ENSMUSG00000021287	intron	Xrcc3	Rad51/DMC1/RadA||-||DNA recombination and repair protein RecA-like, ATP-binding domain||DNA recombination and repair protein, RecA-like||DNA recombination and repair protein Rad51-like, C-terminal||P-loop containing nucleoside triphosphate hydrolase
12	111803222	111807553	4332	4	0.0103681	0.650819	-0.64045	-31.8861	CG	ENSMUSG00000021287	exon	Xrcc3	Rad51/DMC1/RadA||-||DNA recombination and repair protein RecA-like, ATP-binding domain||DNA recombination and repair protein, RecA-like||DNA recombination and repair protein Rad51-like, C-terminal||P-loop containing nucleoside triphosphate hydrolase
12	111803222	111807553	4332	4	0.0103681	0.650819	-0.64045	-31.8861	CG	ENSMUSG00000021287	utr3	Xrcc3	Rad51/DMC1/RadA||-||DNA recombination and repair protein RecA-like, ATP-binding domain||DNA recombination and repair protein, RecA-like||DNA recombination and repair protein Rad51-like, C-terminal||P-loop containing nucleoside triphosphate hydrolase
12	111803222	111807553	4332	4	0.0103681	0.650819	-0.64045	-31.8861	CG	Target=IMPB_01:5-90;Class=Satellite	repeat
12	111803222	111807553	4332	4	0.0103681	0.650819	-0.64045	-31.8861	CG	ENSMUSG00000021288	exon	Klc1	Tetratricopeptide repeat||Kinesin light chain repeat||Tetratricopeptide repeat-containing domain||Tetratricopeptide-like helical domain superfamily||Kinesin light chain
12	111803222	111807553	4332	4	0.0103681	0.650819	-0.64045	-31.8861	CG	ENSMUSG00000021288	utr3	Klc1	Tetratricopeptide repeat||Kinesin light chain repeat||Tetratricopeptide repeat-containing domain||Tetratricopeptide-like helical domain superfamily||Kinesin light chain
12	111803222	111807553	4332	4	0.0103681	0.650819	-0.64045	-31.8861	CG	ENSMUSG00000021288	intron	Klc1	Tetratricopeptide repeat||Kinesin light chain repeat||Tetratricopeptide repeat-containing domain||Tetratricopeptide-like helical domain superfamily||Kinesin light chain
12	111803222	111807553	4332	4	0.0103681	0.650819	-0.64045	-31.8861	CG	Target=RSINE1:95-156;Class=SINE/B4	repeat
12	111803222	111807553	4332	4	0.0103681	0.650819	-0.64045	-31.8861	CG	Target=B1_Mus1:3-148;Class=SINE/Alu	repeat
12	111803222	111807553	4332	4	0.0103681	0.650819	-0.64045	-31.8861	CG	Target=B1F2:1-145;Class=SINE/Alu	repeat
12	111803222	111807553	4332	4	0.0103681	0.650819	-0.64045	-31.8861	CG	ENSMUSG00000021288	promoter	Klc1	Tetratricopeptide repeat||Kinesin light chain repeat||Tetratricopeptide repeat-containing domain||Tetratricopeptide-like helical domain superfamily||Kinesin light chain
12	112175678	112175832	155	31	0.462228	0.634465	-0.172237	-164.228	CG	12:112174216:112176217	CGI_shore
12	112175678	112175832	155	31	0.462228	0.634465	-0.172237	-164.228	CG	ENSMUSG00000021294	exon	Kif26a	Kinesin motor domain||Kinesin motor domain superfamily||Kinesin-like protein||P-loop containing nucleoside triphosphate hydrolase
12	112175678	112175832	155	31	0.462228	0.634465	-0.172237	-164.228	CG	12:112175530:112175832	CGI
12	112176215	112176394	180	25	0.461008	0.643338	-0.18233	-117.86	CG	12:112174216:112176217	CGI_shore
12	112176215	112176394	180	25	0.461008	0.643338	-0.18233	-117.86	CG	ENSMUSG00000021294	exon	Kif26a	Kinesin motor domain||Kinesin motor domain superfamily||Kinesin-like protein||P-loop containing nucleoside triphosphate hydrolase
12	112176215	112176394	180	25	0.461008	0.643338	-0.18233	-117.86	CG	12:112175832:112177833	CGI_shore
12	112176215	112176394	180	25	0.461008	0.643338	-0.18233	-117.86	CG	12:112176041:112178041	CGI_shore
12	112410809	112410924	116	4	0.0113134	0.577582	-0.566268	-22.9025	CG	Target=L2c:3053-3386;Class=LINE/L2	repeat
12	112778055	112778112	58	11	0.272422	0.463625	-0.191203	-42.3354	CG	ENSMUSG00000072812	exon	Ahnak2	PDZ domain||PDZ superfamily||-
12	112778055	112778112	58	11	0.272422	0.463625	-0.191203	-42.3354	CG	ENSMUSG00000072812	promoter	Ahnak2	PDZ domain||PDZ superfamily||-
12	112778391	112778473	83	14	0.222971	0.44409	-0.221119	-69.2526	CG	ENSMUSG00000072812	exon	Ahnak2	PDZ domain||PDZ superfamily||-
12	112778391	112778473	83	14	0.222971	0.44409	-0.221119	-69.2526	CG	ENSMUSG00000072812	promoter	Ahnak2	PDZ domain||PDZ superfamily||-
12	112780662	112780723	62	6	0.26479	0.41096	-0.14617	-26.4784	CG	ENSMUSG00000072812	exon	Ahnak2	PDZ domain||PDZ superfamily||-
12	112781941	112781998	58	11	0.206551	0.425713	-0.219162	-46.3678	CG	ENSMUSG00000072812	exon	Ahnak2	PDZ domain||PDZ superfamily||-
12	112781941	112781998	58	11	0.206551	0.425713	-0.219162	-46.3678	CG	ENSMUSG00000072812	promoter	Ahnak2	PDZ domain||PDZ superfamily||-
12	112782460	112782554	95	20	0.233459	0.408678	-0.175219	-84.8297	CG	ENSMUSG00000072812	exon	Ahnak2	PDZ domain||PDZ superfamily||-
12	112782460	112782554	95	20	0.233459	0.408678	-0.175219	-84.8297	CG	ENSMUSG00000072812	promoter	Ahnak2	PDZ domain||PDZ superfamily||-
12	113396944	113397055	112	10	0.261531	0.577925	-0.316394	-57.3573	CG	ENSMUSG00000102832	promoter
12	113396944	113397055	112	10	0.261531	0.577925	-0.316394	-57.3573	CG	ENSMUSG00000103198	exon
12	115989474	115989560	87	7	0.12707	0.606083	-0.479013	-42.0322	CG	ENSMUSG00000106239	intron
12	115989474	115989560	87	7	0.12707	0.606083	-0.479013	-42.0322	CG	Target=L1MdTf_III:12-6579;Class=LINE/L1	repeat
12	116255929	116256061	133	9	0.213524	0.45271	-0.239186	-50.8781	CG	ENSMUSG00000042050	exon	Wdr60	-||WD40/YVTN repeat-like-containing domain superfamily||WD40 repeat||WD40-repeat-containing domain superfamily
12	116255929	116256061	133	9	0.213524	0.45271	-0.239186	-50.8781	CG	ENSMUSG00000042050	utr3	Wdr60	-||WD40/YVTN repeat-like-containing domain superfamily||WD40 repeat||WD40-repeat-containing domain superfamily
12	116802390	116802453	64	9	0.249478	0.493942	-0.244464	-41.0915	CG	Target=L1MdF_I:959-7277;Class=LINE/L1	repeat
12	116802390	116802453	64	9	0.249478	0.493942	-0.244464	-41.0915	CG	ENSMUSG00000056553	intron	Ptprn2	Protein-tyrosine phosphatase, active site||Receptor-type tyrosine-protein phosphatase-like N/N2||PTP type protein phosphatase||Protein-tyrosine phosphatase, catalytic||-||Protein-tyrosine phosphatase receptor IA-2, ectodomain superfamily||Protein-tyrosine phosphatase-like||Tyrosine specific protein phosphatases domain||RESP18 domain||Protein-tyrosine phosphatase receptor IA-2 ectodomain
12	117875680	117875743	64	12	0.316188	0.490875	-0.174687	-52.2143	CG	ENSMUSG00000021175	exon	Cdca7l	Cell division cycle-associated 7-like protein||Zinc-finger domain of monoamine-oxidase A repressor R1
12	117875680	117875743	64	12	0.316188	0.490875	-0.174687	-52.2143	CG	ENSMUSG00000021175	intron	Cdca7l	Cell division cycle-associated 7-like protein||Zinc-finger domain of monoamine-oxidase A repressor R1
12	118714227	118714352	126	9	0.250588	0.506313	-0.255725	-43.0887	CG	Target=MLT1A1:73-407;Class=LTR/ERVL-MaLR	repeat
12	118714227	118714352	126	9	0.250588	0.506313	-0.255725	-43.0887	CG	Target=B4:18-285;Class=SINE/B4	repeat
12	118954976	118955132	157	18	0.356874	0.596979	-0.240105	-97.1061	CG	Target=L1MdF_I:242-3541;Class=LINE/L1	repeat
12	118954976	118955132	157	18	0.356874	0.596979	-0.240105	-97.1061	CG	ENSMUSG00000072791	intron	Abcb5	ABC transporter type 1, transmembrane domain||ABC transporter, conserved site||P-loop containing nucleoside triphosphate hydrolase||ABC transporter type 1, transmembrane domain superfamily||AAA+ ATPase domain||ABC transporter-like
12	119611175	119611229	55	5	0.402813	0.674948	-0.272134	-21.2837	CG	ENSMUSG00000113091	exon
13	3383740	3383978	239	29	0.500028	0.735654	-0.235626	-160.527	CG	Target=RLTR10C:1-434;Class=LTR/ERVK	repeat
13	3383740	3383978	239	29	0.500028	0.735654	-0.235626	-160.527	CG	Target=MMERVK10C-int:1-267;Class=LTR/ERVK	repeat
13	3385483	3385554	72	7	0.544371	0.791837	-0.247466	-37.3651	CG	Target=MMERVK10C-int:4790-5810;Class=LTR/ERVK	repeat
13	3738673	3738770	98	13	0.239223	0.373053	-0.13383	-44.6874	CG	Target=L1MdA_III:386-6579;Class=LINE/L1	repeat
13	4942960	4943088	129	11	0.506074	0.752311	-0.246237	-44.0104	CG	Target=IAPLTR2_Mm:1-475;Class=LTR/ERVK	repeat
13	4942960	4943088	129	11	0.506074	0.752311	-0.246237	-44.0104	CG	ENSMUSG00000113866	exon
13	4942960	4943088	129	11	0.506074	0.752311	-0.246237	-44.0104	CG	ENSMUSG00000113866	TSS
13	4942960	4943088	129	11	0.506074	0.752311	-0.246237	-44.0104	CG	ENSMUSG00000113866	promoter
13	5131421	5131506	86	5	0.490909	0.698149	-0.20724	-23.6283	CG	Target=L1MdA_V:224-6567;Class=LINE/L1	repeat
13	5246822	5247240	419	41	0.307604	0.538051	-0.230447	-220.122	CG	Target=L1MdF_I:170-1250;Class=LINE/L1	repeat
13	6071424	6071553	130	11	0.265197	0.506509	-0.241312	-51.5732	CG	Target=RLTR13C2:1-808;Class=LTR/ERVK	repeat
13	7828925	7828982	58	5	0.339928	0.664268	-0.324339	-23.7293	CG	Target=IAP1-MM_LTR:1-292;Class=LTR/ERVK	repeat
13	8024040	8024133	94	13	0.358281	0.592425	-0.234144	-63.0118	CG	Target=IAPEz-int:11-662;Class=LTR/ERVK	repeat
13	8024040	8024133	94	13	0.358281	0.592425	-0.234144	-63.0118	CG	ENSMUSG00000113508	intron
13	8587587	8587661	75	8	0.260376	0.630852	-0.370476	-41.996	CG	ENSMUSG00000052551	intron	Adarb2	-||Adenosine deaminase/editase||Double-stranded RNA-binding domain
13	8705732	8705816	85	12	0.192435	0.445507	-0.253072	-64.7842	CG	ENSMUSG00000052551	intron	Adarb2	-||Adenosine deaminase/editase||Double-stranded RNA-binding domain
13	8794434	8794557	124	13	0.297175	0.576092	-0.278917	-73.3522	CG	Target=MTEa:65-151;Class=LTR/ERVL-MaLR	repeat
13	8794434	8794557	124	13	0.297175	0.576092	-0.278917	-73.3522	CG	Target=MLTR31A_MM:1-583;Class=LTR/ERVK	repeat
13	8896054	8896190	137	5	0.249849	0.842419	-0.59257	-36.3158	CG	Target=ETnERV-int:1-6836;Class=LTR/ERVK	repeat
13	10748600	10748676	77	10	0.388493	0.775212	-0.386719	-60.596	CG	ENSMUSG00000114134	intron
13	10748600	10748676	77	10	0.388493	0.775212	-0.386719	-60.596	CG	ENSMUSG00000097009	intron
13	10748600	10748676	77	10	0.388493	0.775212	-0.386719	-60.596	CG	Target=L1MdF_V:232-3815;Class=LINE/L1	repeat
13	10777352	10777432	81	15	0.326706	0.564624	-0.237918	-69.4222	CG	Target=IAPEz-int:3-56;Class=LTR/ERVK	repeat
13	10777352	10777432	81	15	0.326706	0.564624	-0.237918	-69.4222	CG	Target=IAPEz-int:13-57;Class=LTR/ERVK	repeat
13	10777352	10777432	81	15	0.326706	0.564624	-0.237918	-69.4222	CG	Target=IAPEz-int:15-222;Class=LTR/ERVK	repeat
13	10777352	10777432	81	15	0.326706	0.564624	-0.237918	-69.4222	CG	ENSMUSG00000114134	intron
13	10777352	10777432	81	15	0.326706	0.564624	-0.237918	-69.4222	CG	ENSMUSG00000097009	intron
13	11254548	11254626	79	11	0.553344	0.780639	-0.227295	-44.189	CG	Target=L1MdA_II:193-1130;Class=LINE/L1	repeat
13	12333016	12333077	62	5	0.317598	0.658983	-0.341385	-28.6773	CG	ENSMUSG00000052374	intron	Actn2	Calponin homology domain||EF-hand domain||Spectrin/alpha-actinin||Spectrin repeat||EF-hand domain pair||EF-hand, Ca insensitive||Actinin-type actin-binding domain, conserved site||CH domain superfamily
13	12925824	12926065	242	30	0.532767	0.737379	-0.204612	-151.336	CG	Target=RLTR46A:1-321;Class=LTR/ERVK	repeat
13	12925824	12926065	242	30	0.532767	0.737379	-0.204612	-151.336	CG	Target=IAPEY4_I-int:2-5068;Class=LTR/ERVK	repeat
13	13034890	13034985	96	12	0.340564	0.638087	-0.297523	-74.5189	CG	Target=IAPLTR3:1-326;Class=LTR/ERVK	repeat
13	13034890	13034985	96	12	0.340564	0.638087	-0.297523	-74.5189	CG	ENSMUSG00000113049	exon
13	13034890	13034985	96	12	0.340564	0.638087	-0.297523	-74.5189	CG	Target=IAPLTR3-int:1-1472;Class=LTR/ERVK	repeat
13	17479689	17479754	66	12	0.291184	0.512227	-0.221044	-56.4421	CG	Target=L1MdA_III:474-6156;Class=LINE/L1	repeat
13	17479689	17479754	66	12	0.291184	0.512227	-0.221044	-56.4421	CG	ENSMUSG00000055137	intron	Sugct	-||CoA-transferase family III||CoA-transferase family III domain superfamily
13	18999801	18999886	86	9	0.580873	0.809443	-0.22857	-43.4196	CG	Target=IAPEz-int:2-6479;Class=LTR/ERVK	repeat
13	18999801	18999886	86	9	0.580873	0.809443	-0.22857	-43.4196	CG	ENSMUSG00000021314	intron	Amph	Amphiphysin I, SH3 domain||BAR domain||SH3-like domain superfamily||Amphiphysin||AH/BAR domain superfamily||Amphiphysin, isoform 1||SH3 domain
13	19050698	19050796	99	13	0.321921	0.517924	-0.196003	-52.4219	CG	ENSMUSG00000114080	intron
13	19050698	19050796	99	13	0.321921	0.517924	-0.196003	-52.4219	CG	ENSMUSG00000021314	intron	Amph	Amphiphysin I, SH3 domain||BAR domain||SH3-like domain superfamily||Amphiphysin||AH/BAR domain superfamily||Amphiphysin, isoform 1||SH3 domain
13	21138752	21138873	122	16	0.253062	0.524564	-0.271502	-95.1445	CG	Target=RLTR13B3:1-929;Class=LTR/ERVK	repeat
13	22116029	22116168	140	25	0.633298	0.80435	-0.171052	-114.006	CG	Target=IAPEz-int:2-6481;Class=LTR/ERVK	repeat
13	22644883	22645081	199	23	0.562894	0.747581	-0.184687	-99.5545	CG	Target=RLTR10C:1-434;Class=LTR/ERVK	repeat
13	22644883	22645081	199	23	0.562894	0.747581	-0.184687	-99.5545	CG	Target=MMERVK10C-int:1-399;Class=LTR/ERVK	repeat
13	22662158	22662356	199	15	0.510004	0.757913	-0.24791	-72.5875	CG	Target=L1MdA_VII:207-6577;Class=LINE/L1	repeat
13	25035976	25036097	122	22	0.366664	0.617726	-0.251062	-127.697	CG	Target=L1MdGf_I:92-6579;Class=LINE/L1	repeat
13	25786641	25786769	129	13	0.37686	0.617885	-0.241026	-67.6416	CG	Target=RMER17B:347-899;Class=LTR/ERVK	repeat
13	26049013	26049108	96	9	0.310172	0.498729	-0.188557	-36.7839	CG	Target=L1MdA_I:209-5586;Class=LINE/L1	repeat
13	26676842	26677057	216	16	0.44211	0.687088	-0.244978	-90.1947	CG	Target=L1MdGf_II:357-4912;Class=LINE/L1	repeat
13	26846237	26846366	130	15	0.359661	0.614906	-0.255245	-79.641	CG	Target=L1MdF_I:440-6575;Class=LINE/L1	repeat
13	27133751	27133934	184	24	0.220563	0.460218	-0.239656	-161.43	CG	Target=L1MdGf_I:266-6579;Class=LINE/L1	repeat
13	27163810	27163966	157	17	0.286659	0.465302	-0.178643	-77.2522	CG	Target=L1MdA_I:388-3808;Class=LINE/L1	repeat
13	27261430	27261583	154	16	0.359557	0.608221	-0.248665	-87.9431	CG	ENSMUSG00000038883	intron	Prl3a1	Somatotropin hormone, conserved site||Somatotropin/prolactin||Four-helical cytokine-like, core
13	27261430	27261583	154	16	0.359557	0.608221	-0.248665	-87.9431	CG	Target=L1MdA_IV:396-5594;Class=LINE/L1	repeat
13	27542326	27542529	204	21	0.406878	0.668182	-0.261303	-112.975	CG	Target=L1MdF_III:289-6573;Class=LINE/L1	repeat
13	27883047	27883157	111	16	0.136342	0.302722	-0.16638	-73.4048	CG	Target=L1MdGf_II:213-1253;Class=LINE/L1	repeat
13	28129217	28129293	77	5	0.349655	0.769163	-0.419508	-23.6424	CG	Target=IAPEz-int:524-6473;Class=LTR/ERVK	repeat
13	28475310	28475371	62	9	0.25177	0.361334	-0.109564	-31.1099	CG	ENSMUSG00000085936	intron
13	28475310	28475371	62	9	0.25177	0.361334	-0.109564	-31.1099	CG	Target=L1MdA_I:17-6579;Class=LINE/L1	repeat
13	28671485	28671605	121	8	0.305152	0.596757	-0.291605	-36.7994	CG	ENSMUSG00000085936	intron
13	29015773	29016403	631	44	0.114733	0.478241	-0.363508	-508.466	CG	ENSMUSG00000086363	exon
13	29015773	29016403	631	44	0.114733	0.478241	-0.363508	-508.466	CG	ENSMUSG00000086363	intron
13	29015773	29016403	631	44	0.114733	0.478241	-0.363508	-508.466	CG	ENSMUSG00000086363	promoter
13	30352304	30352380	77	7	0.24898	0.660075	-0.411095	-35.3042	CG	ENSMUSG00000049115	intron	Agtr1a	-||Angiotensin II receptor family||Angiotensin II receptor type 1||G protein-coupled receptor, rhodopsin-like||GPCR, rhodopsin-like, 7TM
13	31884312	31884418	107	14	0.335346	0.593816	-0.25847	-75.3941	CG	ENSMUSG00000083149	exon
13	31884312	31884418	107	14	0.335346	0.593816	-0.25847	-75.3941	CG	ENSMUSG00000083149	intron
13	31884312	31884418	107	14	0.335346	0.593816	-0.25847	-75.3941	CG	Target=RLTR10C:1-434;Class=LTR/ERVK	repeat
13	31884312	31884418	107	14	0.335346	0.593816	-0.25847	-75.3941	CG	ENSMUSG00000038372	intron	Gmds	-||NAD(P)-binding domain||NAD(P)-binding domain superfamily||GDP-mannose 4,6-dehydratase
13	33300018	33300099	82	6	0.587248	0.724102	-0.136854	-29.5121	CG	Target=L1MdMus_I:408-1363;Class=LINE/L1	repeat
13	33734222	33734487	266	34	0.411748	0.656821	-0.245073	-207.951	CG	Target=L1MdF_V:892-4500;Class=LINE/L1	repeat
13	33754820	33754903	84	26	0.47264	0.763837	-0.291198	-201.511	CG	Target=ERVB4_1B-LTR_MM:1-522;Class=LTR/ERVK	repeat
13	33754820	33754903	84	26	0.47264	0.763837	-0.291198	-201.511	CG	Target=ERVB4_1B-I_MM:1-1285;Class=LTR/ERVK	repeat
13	34900033	34900100	68	5	0.0108902	0.801907	-0.791017	-56.0608	CG	ENSMUSG00000021413	promoter	Prpf4b	-||Serine/threonine-protein kinase, active site||Protein kinase-like domain superfamily||Protein kinase domain
13	34900033	34900100	68	5	0.0108902	0.801907	-0.791017	-56.0608	CG	ENSMUSG00000021413	intron	Prpf4b	-||Serine/threonine-protein kinase, active site||Protein kinase-like domain superfamily||Protein kinase domain
13	35012228	35012283	56	9	0.713671	0.857395	-0.143725	-36.3791	CG	Target=RLTR6-int:1-7778;Class=LTR/ERV1	repeat
13	35012228	35012283	56	9	0.713671	0.857395	-0.143725	-36.3791	CG	ENSMUSG00000021417	intron	Eci2	Acyl-CoA-binding protein, ACBP, conserved site||FERM/acyl-CoA-binding protein superfamily||Acyl-CoA binding protein superfamily||Enoyl-CoA hydratase/isomerase||Enoyl-CoA hydratase, C-terminal||ClpP/crotonase-like domain superfamily||Acyl-CoA-binding protein, ACBP
13	36446659	36446726	68	7	0.37374	0.715698	-0.341958	-38.764	CG	ENSMUSG00000021420	intron	Fars2	Ferrodoxin-fold anticodon-binding domain||Phenylalanyl-tRNA synthetase, class IIc, mitochondrial||-||Aminoacyl-tRNA synthetase, class II||Ferrodoxin-fold anticodon-binding domain superfamily||Phenylalanyl-tRNA synthetase
13	38195481	38195677	197	26	0.162896	0.375122	-0.212226	-156.02	CG	ENSMUSG00000054889	exon	Dsp	Plectin repeat||Desmoplakin||Spectrin/alpha-actinin||Plakin repeat superfamily||SH3 domain
13	38579360	38579476	117	13	0.23172	0.460643	-0.228922	-59.3807	CG	Target=Lx8:7041-7473;Class=LINE/L1	repeat
13	38815200	38815275	76	12	0.198038	0.55302	-0.354982	-58.8907	CG	ENSMUSG00000114319	intron
13	38815200	38815275	76	12	0.198038	0.55302	-0.354982	-58.8907	CG	ENSMUSG00000114767	intron
13	41185231	41185312	82	15	0.349534	0.69733	-0.347796	-100.018	CG	ENSMUSG00000021364	utr3	Elovl2	Elongation of very long chain fatty acids protein 2||ELO family||ELO family, conserved site
13	41185231	41185312	82	15	0.349534	0.69733	-0.347796	-100.018	CG	ENSMUSG00000021364	exon	Elovl2	Elongation of very long chain fatty acids protein 2||ELO family||ELO family, conserved site
13	41554771	41554876	106	10	0.44105	0.774843	-0.333793	-53.7953	CG	ENSMUSG00000114545	intron
13	41980467	41980539	73	11	0.576949	0.683716	-0.106768	-39.8122	CG	Target=MMERVK10C-int:1-3157;Class=LTR/ERVK	repeat
13	41980757	41980922	166	15	0.559512	0.821344	-0.261832	-73.3826	CG	Target=MMERVK10C-int:1-3157;Class=LTR/ERVK	repeat
13	45556054	45556278	225	18	0.400643	0.718174	-0.317531	-104.31	CG	ENSMUSG00000046876	utr3	Atxn1	Ataxin, AXH domain||Ataxin, AXH domain superfamily||Capicua transcriptional repressor modulator, Ataxin-1
13	45556054	45556278	225	18	0.400643	0.718174	-0.317531	-104.31	CG	ENSMUSG00000046876	exon	Atxn1	Ataxin, AXH domain||Ataxin, AXH domain superfamily||Capicua transcriptional repressor modulator, Ataxin-1
13	45557031	45557173	143	21	0.402427	0.605143	-0.202716	-99.2156	CG	ENSMUSG00000046876	utr3	Atxn1	Ataxin, AXH domain||Ataxin, AXH domain superfamily||Capicua transcriptional repressor modulator, Ataxin-1
13	45557031	45557173	143	21	0.402427	0.605143	-0.202716	-99.2156	CG	ENSMUSG00000046876	exon	Atxn1	Ataxin, AXH domain||Ataxin, AXH domain superfamily||Capicua transcriptional repressor modulator, Ataxin-1
13	45566915	45567012	98	13	0.458392	0.660124	-0.201732	-59.4917	CG	13:45566235:45568235	CGI_shore
13	45566915	45567012	98	13	0.458392	0.660124	-0.201732	-59.4917	CG	ENSMUSG00000046876	exon	Atxn1	Ataxin, AXH domain||Ataxin, AXH domain superfamily||Capicua transcriptional repressor modulator, Ataxin-1
13	45567155	45567228	74	8	0.61781	0.770445	-0.152634	-37.7727	CG	13:45566235:45568235	CGI_shore
13	45567155	45567228	74	8	0.61781	0.770445	-0.152634	-37.7727	CG	ENSMUSG00000046876	exon	Atxn1	Ataxin, AXH domain||Ataxin, AXH domain superfamily||Capicua transcriptional repressor modulator, Ataxin-1
13	45774875	45775137	263	11	0.0569043	0.555174	-0.49827	-74.5433	CG	ENSMUSG00000046876	intron	Atxn1	Ataxin, AXH domain||Ataxin, AXH domain superfamily||Capicua transcriptional repressor modulator, Ataxin-1
13	46079432	46079626	195	21	0.519227	0.809091	-0.289864	-142.878	CG	Target=RLTR1B:1-410;Class=LTR/ERV1	repeat
13	46299265	46299349	85	11	0.503879	0.745076	-0.241197	-54.2852	CG	ENSMUSG00000063529	intron	Stmnd1	Stathmin superfamily||Stathmin family
13	47292776	47292840	65	5	0.312851	0.493902	-0.18105	-22.3662	CG	Target=RMER17B2:1-967;Class=LTR/ERVK	repeat
13	49379137	49379209	73	14	0.316837	0.545709	-0.228872	-71.0378	CG	13:49377581:49379581	CGI_shore
13	49379137	49379209	73	14	0.316837	0.545709	-0.228872	-71.0378	CG	ENSMUSG00000037933	exon	Bicd2	Bicaudal-D protein
13	49493536	49493616	81	10	0.481918	0.835851	-0.353933	-55.9291	CG	ENSMUSG00000113255	utr5	Tes3-ps	UBA-like superfamily||Defective-in-cullin neddylation protein||Potentiating neddylation domain
13	49493536	49493616	81	10	0.481918	0.835851	-0.353933	-55.9291	CG	Target=B1_Mur2:1-148;Class=SINE/Alu	repeat
13	49493536	49493616	81	10	0.481918	0.835851	-0.353933	-55.9291	CG	ENSMUSG00000113255	exon	Tes3-ps	UBA-like superfamily||Defective-in-cullin neddylation protein||Potentiating neddylation domain
13	49493536	49493616	81	10	0.481918	0.835851	-0.353933	-55.9291	CG	ENSMUSG00000021391	intron	Cenpp	Centromere protein P
13	50135223	50135424	202	23	0.326821	0.557044	-0.230224	-122.681	CG	ENSMUSG00000113227	promoter
13	50135223	50135424	202	23	0.326821	0.557044	-0.230224	-122.681	CG	Target=L1MdA_II:218-6599;Class=LINE/L1	repeat
13	50135223	50135424	202	23	0.326821	0.557044	-0.230224	-122.681	CG	ENSMUSG00000113921	promoter
13	50312340	50312417	78	4	0.326188	0.624195	-0.298008	-23.1851	CG	Target=MuRRS-int:1108-4690;Class=LTR/ERV1	repeat
13	50718615	50718693	79	13	0.634788	0.772686	-0.137898	-43.2302	CG	Target=RLTR6-int:1-7778;Class=LTR/ERV1	repeat
13	50730736	50730892	157	17	0.584084	0.822791	-0.238708	-93.2268	CG	Target=L1MdA_I:14-766;Class=LINE/L1	repeat
13	51000783	51001008	226	16	0.347084	0.711283	-0.364199	-89.3242	CG	Target=IAPEY_LTR:55-385;Class=LTR/ERVK	repeat
13	51043531	51043669	139	16	0.392918	0.62984	-0.236921	-81.6859	CG	Target=RLTR1F_Mm:36-590;Class=LTR/ERVK	repeat
13	53835505	53835657	153	12	0.397129	0.686362	-0.289233	-62.3802	CG	Target=RMER17B:399-958;Class=LTR/ERVK	repeat
13	53835505	53835657	153	12	0.397129	0.686362	-0.289233	-62.3802	CG	Target=L1MD2:6287-6357;Class=LINE/L1	repeat
13	54974401	54974503	103	10	0.23181	0.535254	-0.303444	-49.7117	CG	ENSMUSG00000025876	intron	Unc5a	Immunoglobulin subtype||Thrombospondin type-1 (TSP1) repeat superfamily||Thrombospondin type-1 (TSP1) repeat||Death-like domain superfamily||Immunoglobulin I-set||ZU5 domain||Immunoglobulin-like fold||Death domain||UPA domain||Immunoglobulin-like domain||Netrin receptor UNC5||Immunoglobulin-like domain superfamily
13	54993694	54993785	92	11	0.41967	0.656671	-0.237002	-51.5116	CG	ENSMUSG00000025876	intron	Unc5a	Immunoglobulin subtype||Thrombospondin type-1 (TSP1) repeat superfamily||Thrombospondin type-1 (TSP1) repeat||Death-like domain superfamily||Immunoglobulin I-set||ZU5 domain||Immunoglobulin-like fold||Death domain||UPA domain||Immunoglobulin-like domain||Netrin receptor UNC5||Immunoglobulin-like domain superfamily
13	54999812	54999904	93	14	0.477354	0.693431	-0.216077	-68.7428	CG	ENSMUSG00000025876	exon	Unc5a	Immunoglobulin subtype||Thrombospondin type-1 (TSP1) repeat superfamily||Thrombospondin type-1 (TSP1) repeat||Death-like domain superfamily||Immunoglobulin I-set||ZU5 domain||Immunoglobulin-like fold||Death domain||UPA domain||Immunoglobulin-like domain||Netrin receptor UNC5||Immunoglobulin-like domain superfamily
13	55507550	55507607	58	14	0.404444	0.606983	-0.20254	-96.9682	CG	ENSMUSG00000021493	utr3	Pdlim7	-||PDZ domain||Zinc finger, LIM-type||PDZ superfamily
13	55507550	55507607	58	14	0.404444	0.606983	-0.20254	-96.9682	CG	ENSMUSG00000021493	exon	Pdlim7	-||PDZ domain||Zinc finger, LIM-type||PDZ superfamily
13	56063990	56064058	69	7	0.209498	0.537865	-0.328367	-32.5421	CG	ENSMUSG00000114493	intron
13	56089898	56090000	103	15	0.24443	0.412396	-0.167966	-61.4271	CG	ENSMUSG00000015937	intron	H2afy	Histone H2A, C-terminal domain||Core histone macro-H2A, macro domain||Histone H2A/H2B/H3||Macro domain||Histone H2A||Core histone macro-H2A||Histone-fold
13	56089898	56090000	103	15	0.24443	0.412396	-0.167966	-61.4271	CG	ENSMUSG00000015937	exon	H2afy	Histone H2A, C-terminal domain||Core histone macro-H2A, macro domain||Histone H2A/H2B/H3||Macro domain||Histone H2A||Core histone macro-H2A||Histone-fold
13	56533733	56533801	69	9	0.369027	0.704087	-0.33506	-41.6892	CG	ENSMUSG00000035509	intron	Fbxl21	F-box-like domain superfamily||F-box domain||-||Leucine-rich repeat domain superfamily
13	56533733	56533801	69	9	0.369027	0.704087	-0.33506	-41.6892	CG	Target=Lx8:6397-7014;Class=LINE/L1	repeat
13	56533733	56533801	69	9	0.369027	0.704087	-0.33506	-41.6892	CG	Target=L1_Mur3:4212-4504;Class=LINE/L1	repeat
13	56536971	56537156	186	19	0.274234	0.570798	-0.296564	-126.642	CG	ENSMUSG00000035509	exon	Fbxl21	F-box-like domain superfamily||F-box domain||-||Leucine-rich repeat domain superfamily
13	56536971	56537156	186	19	0.274234	0.570798	-0.296564	-126.642	CG	ENSMUSG00000035509	utr3	Fbxl21	F-box-like domain superfamily||F-box domain||-||Leucine-rich repeat domain superfamily
13	56887606	56887732	127	13	0.00665952	0.301384	-0.294724	-81.2902	CG	13:56885627:56887627	CGI_shore
13	56887606	56887732	127	13	0.00665952	0.301384	-0.294724	-81.2902	CG	ENSMUSG00000021541	exon	Trpc7	Transient receptor potential channel, canonical 7||Ankyrin repeat-containing domain||-||Ankyrin repeat-containing domain superfamily||Transient receptor ion channel domain||Transient receptor potential channel||Transient receptor potential channel, canonical||Ion transport domain||Ankyrin repeat
13	56887606	56887732	127	13	0.00665952	0.301384	-0.294724	-81.2902	CG	13:56887628:56887879	CGI
13	56939936	56940138	203	13	0.299864	0.591489	-0.291625	-76.0774	CG	Target=MIRb:131-245;Class=SINE/MIR	repeat
13	57637545	57637601	57	5	0.501539	0.667718	-0.16618	-24.0276	CG	ENSMUSG00000056222	intron	Spock1	Kazal domain superfamily||SPARC/Testican, calcium-binding domain||EF-hand domain pair||Kazal domain||Thyroglobulin type-1 superfamily||Thyroglobulin type-1
13	57725259	57725370	112	9	0.169704	0.473677	-0.303974	-47.1693	CG	ENSMUSG00000056222	intron	Spock1	Kazal domain superfamily||SPARC/Testican, calcium-binding domain||EF-hand domain pair||Kazal domain||Thyroglobulin type-1 superfamily||Thyroglobulin type-1
13	57809988	57810071	84	6	0.417993	0.773833	-0.35584	-28.8506	CG	ENSMUSG00000056222	intron	Spock1	Kazal domain superfamily||SPARC/Testican, calcium-binding domain||EF-hand domain pair||Kazal domain||Thyroglobulin type-1 superfamily||Thyroglobulin type-1
13	57868589	57868699	111	13	0.325541	0.579779	-0.254238	-62.4922	CG	ENSMUSG00000056222	intron	Spock1	Kazal domain superfamily||SPARC/Testican, calcium-binding domain||EF-hand domain pair||Kazal domain||Thyroglobulin type-1 superfamily||Thyroglobulin type-1
13	58018806	58018932	127	20	0.230192	0.415096	-0.184904	-96.4215	CG	ENSMUSG00000014164	exon	Klhl3	Soluble quinoprotein glucose/sorbosone dehydrogenase||Kelch-type beta propeller||BTB-kelch protein||BTB/Kelch-associated||Kelch repeat type 1||SKP1/BTB/POZ domain superfamily||BTB/POZ domain
13	58779183	58779264	82	9	0.325159	0.58808	-0.26292	-37.5344	CG	ENSMUSG00000114231	exon
13	59021999	59022111	113	12	0.55557	0.883687	-0.328117	-76.2732	CG	ENSMUSG00000055254	intron	Ntrk2	Immunoglobulin-like domain superfamily||Leucine-rich repeat||Serine-threonine/tyrosine-protein kinase, catalytic domain||Leucine-rich repeat domain superfamily||Protein kinase-like domain superfamily||Tyrosine-protein kinase, receptor class II, conserved site||Protein kinase, ATP binding site||-||Immunoglobulin subtype||Protein kinase domain||Cysteine-rich flanking region, C-terminal||Tyrosine-pr…
13	59133605	59133737	133	13	0.482221	0.763369	-0.281147	-73.9732	CG	ENSMUSG00000055254	exon	Ntrk2	Immunoglobulin-like domain superfamily||Leucine-rich repeat||Serine-threonine/tyrosine-protein kinase, catalytic domain||Leucine-rich repeat domain superfamily||Protein kinase-like domain superfamily||Tyrosine-protein kinase, receptor class II, conserved site||Protein kinase, ATP binding site||-||Immunoglobulin subtype||Protein kinase domain||Cysteine-rich flanking region, C-terminal||Tyrosine-pr…
13	59133605	59133737	133	13	0.482221	0.763369	-0.281147	-73.9732	CG	ENSMUSG00000055254	utr3	Ntrk2	Immunoglobulin-like domain superfamily||Leucine-rich repeat||Serine-threonine/tyrosine-protein kinase, catalytic domain||Leucine-rich repeat domain superfamily||Protein kinase-like domain superfamily||Tyrosine-protein kinase, receptor class II, conserved site||Protein kinase, ATP binding site||-||Immunoglobulin subtype||Protein kinase domain||Cysteine-rich flanking region, C-terminal||Tyrosine-pr…
13	59989302	59989499	198	4	0.10358	0.636135	-0.532554	-22.5082	CG	Target=MIRb:13-132;Class=SINE/MIR	repeat
13	60318270	60318412	143	13	0.34554	0.619692	-0.274152	-77.0032	CG	Target=L2:2024-2952;Class=LINE/L2	repeat
13	61112137	61112339	203	20	0.533018	0.832336	-0.299319	-131.772	CG	Target=L1MdA_II:200-6599;Class=LINE/L1	repeat
13	61157761	61157814	54	6	0.52104	0.71093	-0.18989	-25.5149	CG	Target=L1MdF_III:99-6571;Class=LINE/L1	repeat
13	61158080	61158293	214	20	0.519559	0.746146	-0.226587	-95.272	CG	Target=L1MdF_III:99-6571;Class=LINE/L1	repeat
13	61411090	61411248	159	7	0.217733	0.645966	-0.428233	-36.7911	CG	Target=L1MdN_I:636-1344;Class=LINE/L1	repeat
13	68071813	68071870	58	5	0.0117627	0.348173	-0.336411	-24.0946	CG	Target=L1MdGf_I:92-6435;Class=LINE/L1	repeat
13	68612931	68612982	52	7	0.240386	0.514588	-0.274201	-32.2703	CG	ENSMUSG00000021534	exon	1700001L19Rik	Protein of unknown function DUF4541
13	68983996	68984097	102	16	0.176165	0.56934	-0.393175	-121.505	CG	ENSMUSG00000021536	intron	Adcy2	Nucleotide cyclase||Adenylate cyclase||Adenylate cyclase, conserved domain||Adenylyl cyclase class-3/4/guanylyl cyclase||Adenylyl cyclase class-4/guanylyl cyclase, conserved site||Adenylate cyclase, N-terminal
13	69572101	69572183	83	7	0.34545	0.626048	-0.280598	-30.6765	CG	Target=MLTR31F_MM:312-584;Class=LTR/ERVK	repeat
13	69572101	69572183	83	7	0.34545	0.626048	-0.280598	-30.6765	CG	ENSMUSG00000021595	intron	Nsun2	-||SAM-dependent methyltransferase RsmB/NOP2-type||tRNA (C5-cytosine) methyltransferase, NCL1||RNA (C5-cytosine) methyltransferase||S-adenosyl-L-methionine-dependent methyltransferase
13	69778330	69778528	199	15	0.170463	0.433768	-0.263305	-81.4864	CG	Target=LTR91:686-818;Class=LTR	repeat
13	71381601	71381658	58	4	0.193773	0.379785	-0.186012	-22.9425	CG	Target=L1MdGf_II:106-5586;Class=LINE/L1	repeat
13	72677357	72677674	318	27	0.538146	0.726392	-0.188245	-122.013	CG	Target=L1MdA_II:9-5606;Class=LINE/L1	repeat
13	72677757	72677913	157	15	0.499112	0.733521	-0.234409	-86.8486	CG	Target=L1MdA_II:9-5606;Class=LINE/L1	repeat
13	73144705	73144803	99	11	0.605046	0.746272	-0.141226	-38.8235	CG	Target=IAPEz-int:8-1803;Class=LTR/ERVK	repeat
13	74356579	74356731	153	16	0.375463	0.598334	-0.222871	-79.2281	CG	ENSMUSG00000021578	intron	Ccdc127	-||Coiled-coil domain-containing protein 127
13	74356579	74356731	153	16	0.375463	0.598334	-0.222871	-79.2281	CG	ENSMUSG00000021578	exon	Ccdc127	-||Coiled-coil domain-containing protein 127
13	74416100	74416233	134	8	0.253577	0.631548	-0.377971	-44.3677	CG	Target=MuRRS4-int:806-1426;Class=LTR/ERV1	repeat
13	74545101	74545211	111	9	0.233915	0.433041	-0.199126	-45.5539	CG	Target=L1MdF_I:426-6576;Class=LINE/L1	repeat
13	75206126	75206221	96	5	0.268867	0.651538	-0.382671	-24.5687	CG	Target=L1MdA_II:249-2989;Class=LINE/L1	repeat
13	77642552	77642632	81	13	0.601746	0.824236	-0.222491	-63.7744	CG	Target=RLTR6-int:1-7778;Class=LTR/ERV1	repeat
13	78238362	78238473	112	9	0.22149	0.476845	-0.255355	-42.873	CG	Target=RLTR10A:1-368;Class=LTR/ERVK	repeat
13	78238362	78238473	112	9	0.22149	0.476845	-0.255355	-42.873	CG	ENSMUSG00000087143	intron
13	79721530	79721732	203	18	0.245121	0.503694	-0.258573	-118.027	CG	Target=L1MdA_III:10-6599;Class=LINE/L1	repeat
13	80049419	80049687	269	33	0.22164	0.429905	-0.208265	-210.194	CG	Target=L1MdGf_I:313-4922;Class=LINE/L1	repeat
13	80049419	80049687	269	33	0.22164	0.429905	-0.208265	-210.194	CG	ENSMUSG00000100168	intron
13	80564175	80564297	123	12	0.269375	0.481514	-0.212138	-59.6481	CG	Target=L1MdGf_II:278-6579;Class=LINE/L1	repeat
13	83187158	83187314	157	17	0.318755	0.524731	-0.205976	-77.2538	CG	Target=L1MdA_II:5-6599;Class=LINE/L1	repeat
13	83187158	83187314	157	17	0.318755	0.524731	-0.205976	-77.2538	CG	ENSMUSG00000114372	intron
13	84834805	84834865	61	4	0.0196312	0.288103	-0.268472	-20.8604	CG	Target=L1MdA_II:5-5606;Class=LINE/L1	repeat
13	86690399	86690555	157	11	0.352586	0.608549	-0.255963	-51.6557	CG	Target=L1MdA_II:403-6599;Class=LINE/L1	repeat
13	87668112	87668285	174	20	0.263338	0.537243	-0.273905	-117.278	CG	Target=IAPEY_LTR:1-373;Class=LTR/ERVK	repeat
13	87890101	87890285	185	27	0.364202	0.575908	-0.211706	-142.351	CG	Target=L1MdGf_I:280-4926;Class=LINE/L1	repeat
13	88760690	88760811	122	15	0.291327	0.503655	-0.212329	-76.7771	CG	Target=RLTR27:1-309;Class=LTR/ERVK	repeat
13	89215744	89215949	206	27	0.1881	0.422518	-0.234418	-178.015	CG	Target=L1MdGf_I:345-5587;Class=LINE/L1	repeat
13	89215744	89215949	206	27	0.1881	0.422518	-0.234418	-178.015	CG	ENSMUSG00000034488	intron	Edil3	EGF-like domain||EGF-type aspartate/asparagine hydroxylation site||EGF-like calcium-binding domain||EGF-like calcium-binding, conserved site||EGF-like, conserved site||EGF-like repeat and discoidin I-like domain-containing protein 3||Coagulation factor 5/8 C-terminal domain||Galactose-binding-like domain superfamily
13	90663717	90663849	133	7	0.0724318	0.678009	-0.605577	-73.3976	CG	Target=L1MdA_I:42-5586;Class=LINE/L1	repeat
13	92586052	92586109	58	11	0.27599	0.518998	-0.243008	-51.783	CG	Target=RLTR27:1-309;Class=LTR/ERVK	repeat
13	92740078	92740151	74	4	0.00490698	0.414234	-0.409327	-20.5334	CG	Target=B3:4-211;Class=SINE/B2	repeat
13	92767227	92767461	235	19	0.28775	0.627811	-0.340061	-111.568	CG	ENSMUSG00000021702	exon	Thbs4	Thrombospondin/cartilage oligomeric matrix protein, coiled-coil domain||EGF-like, conserved site||Thrombospondin, type 3-like repeat||Laminin G domain||TSP type-3 repeat||Thrombospondin, C-terminal||Thrombospondin, type 3 repeat||EGF-like calcium-binding domain||Concanavalin A-like lectin/glucanase domain superfamily||EGF-like domain||EGF-like calcium-binding, conserved site||Thrombospondin
13	92767227	92767461	235	19	0.28775	0.627811	-0.340061	-111.568	CG	ENSMUSG00000021702	intron	Thbs4	Thrombospondin/cartilage oligomeric matrix protein, coiled-coil domain||EGF-like, conserved site||Thrombospondin, type 3-like repeat||Laminin G domain||TSP type-3 repeat||Thrombospondin, C-terminal||Thrombospondin, type 3 repeat||EGF-like calcium-binding domain||Concanavalin A-like lectin/glucanase domain superfamily||EGF-like domain||EGF-like calcium-binding, conserved site||Thrombospondin
13	92834063	92834248	186	32	0.317445	0.584576	-0.267131	-228.353	CG	Target=L1MdGf_I:263-5586;Class=LINE/L1	repeat
13	93094988	93095247	260	12	0.0587527	0.509015	-0.450262	-65.8001	CG	ENSMUSG00000114968	exon
13	93094988	93095247	260	12	0.0587527	0.509015	-0.450262	-65.8001	CG	ENSMUSG00000114968	intron
13	93094988	93095247	260	12	0.0587527	0.509015	-0.450262	-65.8001	CG	ENSMUSG00000047419	exon	Cmya5	Immunoglobulin-like fold||Fibronectin type III||Concanavalin A-like lectin/glucanase domain superfamily||SPRY domain||B30.2/SPRY domain||Fibronectin type III superfamily
13	93811704	93811769	66	11	0.420602	0.655243	-0.234641	-51.4222	CG	ENSMUSG00000042082	intron	Arsb	Sulfatase, conserved site||Alkaline-phosphatase-like, core domain superfamily||Alkaline phosphatase-like, alpha/beta/alpha||Sulfatase, N-terminal
13	94014717	94014890	174	27	0.300499	0.553369	-0.25287	-170.53	CG	Target=L1MdA_III:1128-6289;Class=LINE/L1	repeat
13	94299779	94299872	94	12	0.369925	0.621332	-0.251407	-57.6005	CG	ENSMUSG00000113494	intron
13	94299779	94299872	94	12	0.369925	0.621332	-0.251407	-57.6005	CG	ENSMUSG00000114056	exon
13	94299779	94299872	94	12	0.369925	0.621332	-0.251407	-57.6005	CG	ENSMUSG00000114056	TSS
13	94299779	94299872	94	12	0.369925	0.621332	-0.251407	-57.6005	CG	ENSMUSG00000114056	promoter
13	95601871	95601945	75	7	0.465017	0.753322	-0.288306	-33.1858	CG	ENSMUSG00000048376	utr3	F2r	G protein-coupled receptor, rhodopsin-like||GPCR, rhodopsin-like, 7TM||Thrombin receptor||Protease-activated receptor
13	95601871	95601945	75	7	0.465017	0.753322	-0.288306	-33.1858	CG	ENSMUSG00000048376	exon	F2r	G protein-coupled receptor, rhodopsin-like||GPCR, rhodopsin-like, 7TM||Thrombin receptor||Protease-activated receptor
13	96376936	96376999	64	14	0.206669	0.490374	-0.283706	-96.1397	CG	ENSMUSG00000113743	exon
13	98430335	98430417	83	14	0.117498	0.330386	-0.212887	-67.2838	CG	ENSMUSG00000099446	intron
13	98618109	98618177	69	8	0.332577	0.754985	-0.422408	-50.0803	CG	Target=RodERV21-int:7-822;Class=LTR/ERV1	repeat
13	98618109	98618177	69	8	0.332577	0.754985	-0.422408	-50.0803	CG	ENSMUSG00000114521	promoter
13	101403673	101403797	125	11	0.166815	0.491077	-0.324262	-59.1088	CG	Target=RLTR17:98-692;Class=LTR/ERVK	repeat
13	101403673	101403797	125	11	0.166815	0.491077	-0.324262	-59.1088	CG	ENSMUSG00000100733	intron
13	102589922	102589982	61	5	0.572954	0.707254	-0.1343	-22.1449	CG	ENSMUSG00000114846	intron
13	102736804	102737002	199	22	0.239906	0.454729	-0.214823	-118.602	CG	ENSMUSG00000034751	exon	Mast4	Protein kinase domain||PDZ domain||Microtubule-associated serine/threonine-protein kinase, catalytic domain||Serine/threonine-protein kinase, active site||Microtubule-associated serine/threonine-protein kinase 2||Protein kinase-like domain superfamily||AGC-kinase, C-terminal||Microtubule-associated serine/threonine-protein kinase, pre-PK domain superfamily||Microtubule-associated serine/threonine…
13	102736804	102737002	199	22	0.239906	0.454729	-0.214823	-118.602	CG	ENSMUSG00000034751	intron	Mast4	Protein kinase domain||PDZ domain||Microtubule-associated serine/threonine-protein kinase, catalytic domain||Serine/threonine-protein kinase, active site||Microtubule-associated serine/threonine-protein kinase 2||Protein kinase-like domain superfamily||AGC-kinase, C-terminal||Microtubule-associated serine/threonine-protein kinase, pre-PK domain superfamily||Microtubule-associated serine/threonine…
13	102736804	102737002	199	22	0.239906	0.454729	-0.214823	-118.602	CG	ENSMUSG00000021624	intron	Cd180	Leucine-rich repeat domain superfamily||-||Leucine-rich repeat, typical subtype||Leucine-rich repeat||Cysteine-rich flanking region, C-terminal
13	103019317	103019372	56	7	0.504065	0.767393	-0.263328	-36.9966	CG	ENSMUSG00000034751	intron	Mast4	Protein kinase domain||PDZ domain||Microtubule-associated serine/threonine-protein kinase, catalytic domain||Serine/threonine-protein kinase, active site||Microtubule-associated serine/threonine-protein kinase 2||Protein kinase-like domain superfamily||AGC-kinase, C-terminal||Microtubule-associated serine/threonine-protein kinase, pre-PK domain superfamily||Microtubule-associated serine/threonine…
13	103140178	103140266	89	18	0.363455	0.610237	-0.246782	-92.2018	CG	ENSMUSG00000034751	exon	Mast4	Protein kinase domain||PDZ domain||Microtubule-associated serine/threonine-protein kinase, catalytic domain||Serine/threonine-protein kinase, active site||Microtubule-associated serine/threonine-protein kinase 2||Protein kinase-like domain superfamily||AGC-kinase, C-terminal||Microtubule-associated serine/threonine-protein kinase, pre-PK domain superfamily||Microtubule-associated serine/threonine…
13	103322161	103322322	162	19	0.336721	0.623041	-0.28632	-107.864	CG	ENSMUSG00000034751	intron	Mast4	Protein kinase domain||PDZ domain||Microtubule-associated serine/threonine-protein kinase, catalytic domain||Serine/threonine-protein kinase, active site||Microtubule-associated serine/threonine-protein kinase 2||Protein kinase-like domain superfamily||AGC-kinase, C-terminal||Microtubule-associated serine/threonine-protein kinase, pre-PK domain superfamily||Microtubule-associated serine/threonine…
13	103401208	103401329	122	9	0.220724	0.65459	-0.433866	-53.3746	CG	Target=L1MdA_II:3-5606;Class=LINE/L1	repeat
13	103556799	103556897	99	10	0.399072	0.61879	-0.219718	-36.8157	CG	Target=L1MdF_I:446-6573;Class=LINE/L1	repeat
13	104789082	104789157	76	10	0.286765	0.729088	-0.442323	-70.9382	CG	Target=B1_Mur4:1-150;Class=SINE/Alu	repeat
13	104789082	104789157	76	10	0.286765	0.729088	-0.442323	-70.9382	CG	ENSMUSG00000021715	intron	Cwc27	Cyclophilin-like domain superfamily||Cyclophilin-type peptidyl-prolyl cis-trans isomerase, conserved site||Cyclophilin-type peptidyl-prolyl cis-trans isomerase domain||Cyclophilin-type peptidyl-prolyl cis-trans isomerase
13	104951405	104951480	76	14	0.241702	0.573777	-0.332074	-79.2541	CG	ENSMUSG00000021719	utr3	Rgs7bp	RGS7BP/RGS9BP family
13	104951405	104951480	76	14	0.241702	0.573777	-0.332074	-79.2541	CG	ENSMUSG00000021719	exon	Rgs7bp	RGS7BP/RGS9BP family
13	104995499	104995623	125	23	0.6215	0.828828	-0.207328	-147.946	CG	Target=IAPEz-int:9-1477;Class=LTR/ERVK	repeat
13	104995499	104995623	125	23	0.6215	0.828828	-0.207328	-147.946	CG	ENSMUSG00000021719	intron	Rgs7bp	RGS7BP/RGS9BP family
13	105976739	105976838	100	22	0.406504	0.692889	-0.286385	-173.983	CG	Target=IAPEz-int:3-662;Class=LTR/ERVK	repeat
13	105976739	105976838	100	22	0.406504	0.692889	-0.286385	-173.983	CG	Target=IAPLTR2a2_Mm:1-444;Class=LTR/ERVK	repeat
13	105976739	105976838	100	22	0.406504	0.692889	-0.286385	-173.983	CG	ENSMUSG00000114564	intron
13	106381694	106381826	133	8	0.165908	0.566354	-0.400446	-41.3152	CG	Target=L1MdA_I:230-5586;Class=LINE/L1	repeat
13	106608378	106608531	154	18	0.342017	0.562981	-0.220964	-87.5798	CG	Target=L1MdA_II:401-5605;Class=LINE/L1	repeat
13	107121746	107122017	272	32	0.185656	0.358608	-0.172951	-164.347	CG	Target=B4A:86-292;Class=SINE/B4	repeat
13	107121746	107122017	272	32	0.185656	0.358608	-0.172951	-164.347	CG	Target=RMER6-int:2518-2578;Class=LTR/ERVK	repeat
13	107458804	107458881	78	5	0.392448	0.638664	-0.246216	-19.239	CG	Target=L1MC2:5351-6154;Class=LINE/L1	repeat
13	107727014	107727141	128	16	0.410164	0.625806	-0.215642	-80.7594	CG	ENSMUSG00000032846	exon
13	108310807	108310959	153	18	0.323868	0.51983	-0.195962	-92.0072	CG	ENSMUSG00000114607	promoter
13	108670921	108671096	176	18	0.340979	0.655477	-0.314498	-130.195	CG	ENSMUSG00000059751	exon
13	108670921	108671096	176	18	0.340979	0.655477	-0.314498	-130.195	CG	ENSMUSG00000021699	intron	Pde4d	HD/PDEase domain||3'5'-cyclic nucleotide phosphodiesterase, catalytic domain superfamily||3'5'-cyclic nucleotide phosphodiesterase, conserved site||3'5'-cyclic nucleotide phosphodiesterase||3'5'-cyclic nucleotide phosphodiesterase, catalytic domain||-
13	109324871	109324952	82	17	0.328791	0.573144	-0.244352	-84.1754	CG	ENSMUSG00000021699	intron	Pde4d	HD/PDEase domain||3'5'-cyclic nucleotide phosphodiesterase, catalytic domain superfamily||3'5'-cyclic nucleotide phosphodiesterase, conserved site||3'5'-cyclic nucleotide phosphodiesterase||3'5'-cyclic nucleotide phosphodiesterase, catalytic domain||-
13	110075838	110075911	74	7	0.365955	0.681282	-0.315327	-33.5874	CG	ENSMUSG00000021700	intron	Rab3c	Small GTP-binding protein domain||Rab3||Small GTPase superfamily||P-loop containing nucleoside triphosphate hydrolase
13	110399096	110399253	158	16	0.199916	0.419	-0.219084	-85.0398	CG	ENSMUSG00000021701	exon	Plk2	Second polo-box domain||Protein kinase, ATP binding site||Protein kinase-like domain superfamily||POLO box domain||Serine/threonine-protein kinase, active site||POLO box domain superfamily||First polo-box domain||Protein kinase domain
13	111552203	111552306	104	18	0.152081	0.350976	-0.198895	-104.26	CG	Target=ID_B1:41-155;Class=SINE/B4	repeat
13	112048127	112048376	250	12	0.126246	0.569763	-0.443517	-71.3853	CG	Target=MIR3:30-169;Class=SINE/MIR	repeat
13	112859727	112859984	258	27	0.114339	0.381138	-0.2668	-141.155	CG	ENSMUSG00000021759	intron	Plpp1	Phosphatidic acid phosphatase type 2/haloperoxidase superfamily||Phosphatidic acid phosphatase type 2/haloperoxidase||Lipid phosphate phosphohydrolase 1
13	115224612	115224680	69	12	0.210355	0.424331	-0.213976	-60.1987	CG	Target=B1_Mus1:2-147;Class=SINE/Alu	repeat
13	116222012	116222139	128	6	0.162499	0.618501	-0.456002	-38.6032	CG	Target=L1MdA_VI:213-6537;Class=LINE/L1	repeat
13	117169340	117169453	114	7	0.369407	0.681471	-0.312063	-34.8321	CG	Target=MMERGLN-int:1-4240;Class=LTR/ERV1	repeat
13	118767342	118767603	262	14	0.0871565	0.603616	-0.51646	-92.1492	CG	ENSMUSG00000021732	intron	Fgf10	Cytokine IL1/FGF||Fibroblast growth factor 10||Fibroblast growth factor family
13	118881878	118881987	110	8	0.250738	0.618188	-0.36745	-47.7606	CG	Target=L1MdA_III:527-6598;Class=LINE/L1	repeat
13	118996917	118997006	90	7	0.212796	0.417861	-0.205066	-29.2401	CG	Target=L1MdF_III:220-5585;Class=LINE/L1	repeat
13	119217527	119217683	157	9	0.138324	0.562277	-0.423954	-57.9641	CG	Target=L1MdA_III:473-6599;Class=LINE/L1	repeat
13	119217527	119217683	157	9	0.138324	0.562277	-0.423954	-57.9641	CG	Target=RLTR17:1-633;Class=LTR/ERVK	repeat
13	119221857	119221907	51	4	0.297565	0.569422	-0.271856	-20.0349	CG	Target=L1MdA_III:407-5605;Class=LINE/L1	repeat
13	120109373	120109620	248	28	0.289766	0.476655	-0.186889	-131.208	CG	Target=L1MdA_III:10-132;Class=LINE/L1	repeat
13	120109373	120109620	248	28	0.289766	0.476655	-0.186889	-131.208	CG	Target=L1MdA_III:591-1352;Class=LINE/L1	repeat
14	4572120	4572308	189	11	0.228876	0.670985	-0.442109	-65.399	CG	Target=IAPEY3_LTR:1-332;Class=LTR/ERVK	repeat
14	4572120	4572308	189	11	0.228876	0.670985	-0.442109	-65.399	CG	ENSMUSG00000097822	intron
14	4917165	4917312	148	10	0.321223	0.772698	-0.451475	-68.6198	CG	Target=IAPEY3_LTR:1-332;Class=LTR/ERVK	repeat
14	4917165	4917312	148	10	0.321223	0.772698	-0.451475	-68.6198	CG	ENSMUSG00000097278	intron
14	8880363	8880440	78	5	0.296052	0.565019	-0.268966	-26.5223	CG	Target=L1MdA_III:56-5586;Class=LINE/L1	repeat
14	10112284	10112394	111	6	0.0755871	0.469346	-0.393759	-30.5547	CG	Target=L1MdTf_I:381-5586;Class=LINE/L1	repeat
14	10112284	10112394	111	6	0.0755871	0.469346	-0.393759	-30.5547	CG	ENSMUSG00000060579	intron	Fhit	Histidine triad, conserved site||FHIT family||HIT-like domain||Histidine triad (HIT) protein||HIT-like superfamily
14	11808143	11808240	98	14	0.298307	0.51785	-0.219543	-69.9993	CG	ENSMUSG00000021745	intron	Ptprg	Protein-tyrosine phosphatase, active site||Fibronectin type III||PTP type protein phosphatase||Immunoglobulin-like fold||Protein-tyrosine phosphatase, catalytic||Alpha carbonic anhydrase domain superfamily||-||Fibronectin type III superfamily||Protein-tyrosine phosphatase-like||Alpha carbonic anhydrase domain||Tyrosine specific protein phosphatases domain
14	12153843	12154058	216	30	0.463521	0.663724	-0.200203	-153.549	CG	ENSMUSG00000021745	promoter	Ptprg	Protein-tyrosine phosphatase, active site||Fibronectin type III||PTP type protein phosphatase||Immunoglobulin-like fold||Protein-tyrosine phosphatase, catalytic||Alpha carbonic anhydrase domain superfamily||-||Fibronectin type III superfamily||Protein-tyrosine phosphatase-like||Alpha carbonic anhydrase domain||Tyrosine specific protein phosphatases domain
14	12153843	12154058	216	30	0.463521	0.663724	-0.200203	-153.549	CG	ENSMUSG00000114246	promoter
14	12153843	12154058	216	30	0.463521	0.663724	-0.200203	-153.549	CG	ENSMUSG00000021745	exon	Ptprg	Protein-tyrosine phosphatase, active site||Fibronectin type III||PTP type protein phosphatase||Immunoglobulin-like fold||Protein-tyrosine phosphatase, catalytic||Alpha carbonic anhydrase domain superfamily||-||Fibronectin type III superfamily||Protein-tyrosine phosphatase-like||Alpha carbonic anhydrase domain||Tyrosine specific protein phosphatases domain
14	12153843	12154058	216	30	0.463521	0.663724	-0.200203	-153.549	CG	ENSMUSG00000021745	utr3	Ptprg	Protein-tyrosine phosphatase, active site||Fibronectin type III||PTP type protein phosphatase||Immunoglobulin-like fold||Protein-tyrosine phosphatase, catalytic||Alpha carbonic anhydrase domain superfamily||-||Fibronectin type III superfamily||Protein-tyrosine phosphatase-like||Alpha carbonic anhydrase domain||Tyrosine specific protein phosphatases domain
14	12473113	12473179	67	5	0.3136	0.63389	-0.32029	-22.087	CG	ENSMUSG00000054423	intron	Cadps	Pleckstrin homology domain||-||Calcium-dependent secretion activator domain||Munc13 homology 1||PH-like domain superfamily||Calcium-dependent secretion activator
14	12473113	12473179	67	5	0.3136	0.63389	-0.32029	-22.087	CG	ENSMUSG00000054423	exon	Cadps	Pleckstrin homology domain||-||Calcium-dependent secretion activator domain||Munc13 homology 1||PH-like domain superfamily||Calcium-dependent secretion activator
14	14153145	14153313	169	6	0.316904	0.762239	-0.445334	-31.7354	CG	Target=IAPEz-int:9-1793;Class=LTR/ERVK	repeat
14	14348829	14348886	58	7	0.117409	0.349261	-0.231852	-28.9188	CG	ENSMUSG00000068758	intron	Il3ra	Type I cytokine receptor, cytokine-binding domain||Short hematopoietin receptor, family 2, conserved site||Fibronectin type III superfamily||Immunoglobulin-like fold
14	14348829	14348886	58	7	0.117409	0.349261	-0.231852	-28.9188	CG	ENSMUSG00000114883	promoter
14	14348829	14348886	58	7	0.117409	0.349261	-0.231852	-28.9188	CG	ENSMUSG00000068758	promoter	Il3ra	Type I cytokine receptor, cytokine-binding domain||Short hematopoietin receptor, family 2, conserved site||Fibronectin type III superfamily||Immunoglobulin-like fold
14	14348829	14348886	58	7	0.117409	0.349261	-0.231852	-28.9188	CG	ENSMUSG00000068758	exon	Il3ra	Type I cytokine receptor, cytokine-binding domain||Short hematopoietin receptor, family 2, conserved site||Fibronectin type III superfamily||Immunoglobulin-like fold
14	15473329	15473445	117	16	0.406186	0.618471	-0.212285	-76.1327	CG	Target=RLTR27:1-309;Class=LTR/ERVK	repeat
14	15473329	15473445	117	16	0.406186	0.618471	-0.212285	-76.1327	CG	Target=IAP-d-int:55-154;Class=LTR/ERVK	repeat
14	16118075	16118136	62	8	0.656794	0.826631	-0.169837	-29.8683	CG	Target=L1MdA_III:390-3043;Class=LINE/L1	repeat
14	19094532	19094826	295	31	0.292452	0.494094	-0.201642	-162.471	CG	Target=L1MdGf_I:280-5586;Class=LINE/L1	repeat
14	19250002	19250146	145	19	0.255297	0.490022	-0.234724	-114.381	CG	Target=MTE2a:1-376;Class=LTR/ERVL-MaLR	repeat
14	19263998	19264089	92	6	0.307652	0.719038	-0.411385	-32.1617	CG	Target=MMERVK10C-int:1166-5476;Class=LTR/ERVK	repeat
14	19470283	19470425	143	20	0.297662	0.581178	-0.283515	-134.612	CG	Target=L1MdGf_I:275-2162;Class=LINE/L1	repeat
14	19617953	19618043	91	5	0.270173	0.586017	-0.315844	-25.4013	CG	ENSMUSG00000114214	exon
14	19617953	19618043	91	5	0.270173	0.586017	-0.315844	-25.4013	CG	Target=L1MdA_VII:257-5273;Class=LINE/L1	repeat
14	19617953	19618043	91	5	0.270173	0.586017	-0.315844	-25.4013	CG	ENSMUSG00000068776	intron
14	19768446	19768584	139	14	0.327808	0.574342	-0.246534	-74.3814	CG	ENSMUSG00000021806	exon	Nid2	Six-bladed beta-propeller, TolB-like||Thyroglobulin type-1 superfamily||Green fluorescent protein||NIDO domain||Thyroglobulin type-1||LDLR class B repeat||EGF-like, conserved site||EGF-like calcium-binding, conserved site||Growth factor receptor cysteine-rich domain superfamily||EGF-type aspartate/asparagine hydroxylation site||EGF-like domain||G2 nidogen/fibulin G2F||EGF-like calcium-binding dom…
14	19798524	19798611	88	11	0.395869	0.60934	-0.213472	-51.4722	CG	ENSMUSG00000021806	exon	Nid2	Six-bladed beta-propeller, TolB-like||Thyroglobulin type-1 superfamily||Green fluorescent protein||NIDO domain||Thyroglobulin type-1||LDLR class B repeat||EGF-like, conserved site||EGF-like calcium-binding, conserved site||Growth factor receptor cysteine-rich domain superfamily||EGF-type aspartate/asparagine hydroxylation site||EGF-like domain||G2 nidogen/fibulin G2F||EGF-like calcium-binding dom…
14	20793732	20793807	76	17	0.0138945	0.0463926	-0.0324981	-63.4913	CG	ENSMUSG00000114241	promoter
14	20793732	20793807	76	17	0.0138945	0.0463926	-0.0324981	-63.4913	CG	ENSMUSG00000021820	intron	Camk2g	Protein kinase, ATP binding site||Calcium/calmodulin-dependent protein kinase type II||NTF2-like domain superfamily||-||Calcium/calmodulin-dependent protein kinase II, association-domain||Protein kinase domain||Protein kinase-like domain superfamily||Serine/threonine-protein kinase, active site
14	20793732	20793807	76	17	0.0138945	0.0463926	-0.0324981	-63.4913	CG	ENSMUSG00000021820	promoter	Camk2g	Protein kinase, ATP binding site||Calcium/calmodulin-dependent protein kinase type II||NTF2-like domain superfamily||-||Calcium/calmodulin-dependent protein kinase II, association-domain||Protein kinase domain||Protein kinase-like domain superfamily||Serine/threonine-protein kinase, active site
14	20793732	20793807	76	17	0.0138945	0.0463926	-0.0324981	-63.4913	CG	14:20793132:20794288	CGI
14	21595382	21595492	111	4	0.301189	0.95844	-0.657251	-26.909	CG	Target=RLTR10-int:990-1984;Class=LTR/ERVK	repeat
14	21595382	21595492	111	4	0.301189	0.95844	-0.657251	-26.909	CG	ENSMUSG00000021767	intron	Kat6b	Zinc finger, PHD-type||Linker histone H1/H5, domain H15||Zinc finger, RING/FYVE/PHD-type||Zinc finger, FYVE/PHD-type||Winged helix DNA-binding domain superfamily||Winged helix-like DNA-binding domain superfamily||Acyl-CoA N-acyltransferase||-||Histone acetyltransferase domain, MYST-type||Zinc finger, PHD-finger
14	22272846	22273049	204	10	0.417123	0.719878	-0.302754	-51.1245	CG	ENSMUSG00000063458	intron	Lrmda	Leucine-rich repeat||-||Leucine-rich repeat domain superfamily
14	23015583	23015683	101	6	0.197735	0.685226	-0.487492	-32.5175	CG	ENSMUSG00000063458	intron	Lrmda	Leucine-rich repeat||-||Leucine-rich repeat domain superfamily
14	23309001	23309170	170	19	0.292074	0.518756	-0.226682	-109.895	CG	ENSMUSG00000063142	intron	Kcnma1	Ion transport domain||Voltage-dependent channel domain superfamily||Potassium channel, BK, alpha subunit||Voltage-gated potassium channel||NAD(P)-binding domain superfamily||Calcium-activated potassium channel Slo-1||Potassium channel domain||Regulator of K+ conductance, N-terminal||-
14	23309001	23309170	170	19	0.292074	0.518756	-0.226682	-109.895	CG	ENSMUSG00000063142	exon	Kcnma1	Ion transport domain||Voltage-dependent channel domain superfamily||Potassium channel, BK, alpha subunit||Voltage-gated potassium channel||NAD(P)-binding domain superfamily||Calcium-activated potassium channel Slo-1||Potassium channel domain||Regulator of K+ conductance, N-terminal||-
14	23309001	23309170	170	19	0.292074	0.518756	-0.226682	-109.895	CG	ENSMUSG00000063142	utr3	Kcnma1	Ion transport domain||Voltage-dependent channel domain superfamily||Potassium channel, BK, alpha subunit||Voltage-gated potassium channel||NAD(P)-binding domain superfamily||Calcium-activated potassium channel Slo-1||Potassium channel domain||Regulator of K+ conductance, N-terminal||-
14	23671005	23671068	64	8	0.504157	0.803949	-0.299792	-43.2312	CG	ENSMUSG00000063142	intron	Kcnma1	Ion transport domain||Voltage-dependent channel domain superfamily||Potassium channel, BK, alpha subunit||Voltage-gated potassium channel||NAD(P)-binding domain superfamily||Calcium-activated potassium channel Slo-1||Potassium channel domain||Regulator of K+ conductance, N-terminal||-
14	24190367	24190487	121	17	0.477756	0.68105	-0.203294	-85.0213	CG	ENSMUSG00000021782	exon	Dlg5	Death-like domain superfamily||SH3 domain||PDZ domain||CARD domain||Guanylate kinase/L-type calcium channel beta subunit||Disks large homologue 5, SH3 domain||SH3-like domain superfamily||P-loop containing nucleoside triphosphate hydrolase||-||Domain of unknown function DUF622||Guanylate kinase-like domain||PDZ superfamily
14	24650878	24651121	244	11	0.084714	0.62382	-0.539106	-76.584	CG	ENSMUSG00000089887	intron
14	25646824	25646958	135	12	0.11148	0.350959	-0.239479	-58.4133	CG	ENSMUSG00000007817	exon	Zmiz1	Zinc finger, RING/FYVE/PHD-type||Zinc finger, MIZ-type
14	27143999	27144091	93	14	0.395912	0.649744	-0.253832	-74.5286	CG	ENSMUSG00000021895	exon	Arhgef3	PH-like domain superfamily||Dbl homology (DH) domain||Pleckstrin homology domain||Guanine-nucleotide dissociation stimulator, CDC24, conserved site||Dbl homology (DH) domain superfamily
14	27143999	27144091	93	14	0.395912	0.649744	-0.253832	-74.5286	CG	ENSMUSG00000021895	utr5	Arhgef3	PH-like domain superfamily||Dbl homology (DH) domain||Pleckstrin homology domain||Guanine-nucleotide dissociation stimulator, CDC24, conserved site||Dbl homology (DH) domain superfamily
14	27203441	27203502	62	5	0.256658	0.430604	-0.173946	-19.0869	CG	Target=RMER17B:2-958;Class=LTR/ERVK	repeat
14	27203441	27203502	62	5	0.256658	0.430604	-0.173946	-19.0869	CG	ENSMUSG00000021895	intron	Arhgef3	PH-like domain superfamily||Dbl homology (DH) domain||Pleckstrin homology domain||Guanine-nucleotide dissociation stimulator, CDC24, conserved site||Dbl homology (DH) domain superfamily
14	27740089	27740182	94	13	0.258052	0.47861	-0.220558	-64.3424	CG	ENSMUSG00000040640	intron	Erc2	Active zone protein ELKS||ERC protein 2||-
14	29991169	29991241	73	4	0.194714	0.664057	-0.469343	-20.2874	CG	ENSMUSG00000015971	promoter	Actr8	Actin family||Actin-related protein 8/Plant actin-related protein 9
14	29991169	29991241	73	4	0.194714	0.664057	-0.469343	-20.2874	CG	ENSMUSG00000015971	intron	Actr8	Actin family||Actin-related protein 8/Plant actin-related protein 9
14	30231488	30231542	55	7	0.439625	0.730838	-0.291213	-31.3709	CG	Target=L1MdF_V:379-6577;Class=LINE/L1	repeat
14	30231488	30231542	55	7	0.439625	0.730838	-0.291213	-31.3709	CG	ENSMUSG00000015968	intron	Cacna1d	Voltage-dependent L-type calcium channel, IQ-associated domain||Voltage-dependent calcium channel, L-type, alpha-1 subunit||-||Voltage-dependent calcium channel, alpha-1 subunit||Voltage-dependent calcium channel, L-type, alpha-1D subunit||Voltage-dependent channel domain superfamily||Voltage-dependent calcium channel, alpha-1 subunit, IQ domain||Ion transport domain||Voltage-gated calcium channe…
14	30540521	30540587	67	5	0.249864	0.565289	-0.315425	-22.3446	CG	Target=B1_Mm:1-147;Class=SINE/Alu	repeat
14	30845704	30845798	95	5	0.0665475	0.59651	-0.529962	-31.6576	CG	Target=RSINE1:3-126;Class=SINE/B4	repeat
14	30845704	30845798	95	5	0.0665475	0.59651	-0.529962	-31.6576	CG	ENSMUSG00000006526	intron	Tmem110	Store-operated calcium entry regulator STIMATE/YPL162C||-
14	30933144	30933304	161	7	0.104386	0.550789	-0.446403	-41.6741	CG	ENSMUSG00000006529	exon	Itih1	Inter-alpha-trypsin inhibitor heavy chain, C-terminal||VIT domain||von Willebrand factor A-like domain superfamily||von Willebrand factor, type A
14	30933144	30933304	161	7	0.104386	0.550789	-0.446403	-41.6741	CG	ENSMUSG00000006529	intron	Itih1	Inter-alpha-trypsin inhibitor heavy chain, C-terminal||VIT domain||von Willebrand factor A-like domain superfamily||von Willebrand factor, type A
14	34086580	34086674	95	5	0.224595	0.676447	-0.451853	-24.5099	CG	ENSMUSG00000021950	intron	Anxa8	Annexin||Annexin superfamily||Annexin repeat, conserved site||Annexin repeat||Annexin A8
14	34086580	34086674	95	5	0.224595	0.676447	-0.451853	-24.5099	CG	ENSMUSG00000095493	intron	A630023A22Rik	-
14	39283371	39283432	62	7	0.147008	0.377809	-0.230801	-36.4944	CG	Target=L1MdA_I:218-5586;Class=LINE/L1	repeat
14	39283371	39283432	62	7	0.147008	0.377809	-0.230801	-36.4944	CG	ENSMUSG00000041014	intron	Nrg3	Neuregulin, C-terminal||EGF-like domain||EGF-like, conserved site
14	39590755	39590808	54	6	0.00522391	0.327607	-0.322383	-29.3565	CG	Target=L1MdTf_III:128-6579;Class=LINE/L1	repeat
14	40058291	40058393	103	20	0.399377	0.708515	-0.309138	-157.439	CG	Target=IAPLTR2a2_Mm:1-444;Class=LTR/ERVK	repeat
14	40058291	40058393	103	20	0.399377	0.708515	-0.309138	-157.439	CG	Target=IAPEz-int:2-662;Class=LTR/ERVK	repeat
14	40218249	40218402	154	14	0.348564	0.574865	-0.226301	-67.6196	CG	Target=L1MdA_III:408-2559;Class=LINE/L1	repeat
14	40727050	40727189	140	13	0.52182	0.756768	-0.234948	-63.0231	CG	Target=L1MdF_III:93-4068;Class=LINE/L1	repeat
14	41708533	41708685	153	6	0.170887	0.67592	-0.505033	-33.8893	CG	Target=L1MdA_III:5587-6579;Class=LINE/L1	repeat
14	42320021	42320107	87	9	0.661454	0.853289	-0.191835	-41.7203	CG	ENSMUSG00000094157	intron	Gm7995	Domain of unknown function DUF622
14	42320021	42320107	87	9	0.661454	0.853289	-0.191835	-41.7203	CG	Target=IAPEz-int:11-6481;Class=LTR/ERVK	repeat
14	42654936	42655089	154	22	0.359997	0.60045	-0.240453	-126.622	CG	Target=L1MdA_I:252-6579;Class=LINE/L1	repeat
14	42654936	42655089	154	22	0.359997	0.60045	-0.240453	-126.622	CG	ENSMUSG00000093948	promoter	Gm10378	Domain of unknown function DUF622
14	43235198	43235345	148	4	0.190036	0.854293	-0.664257	-34.0959	CG	ENSMUSG00000094784	exon	Gm8122	Domain of unknown function DUF622
14	43235198	43235345	148	4	0.190036	0.854293	-0.664257	-34.0959	CG	ENSMUSG00000094784	TSS	Gm8122	Domain of unknown function DUF622
14	43235198	43235345	148	4	0.190036	0.854293	-0.664257	-34.0959	CG	ENSMUSG00000094784	promoter	Gm8122	Domain of unknown function DUF622
14	43713750	43713814	65	14	0.192045	0.511626	-0.319581	-64.3239	CG	ENSMUSG00000049235	utr5	Gm7324	RNA recognition motif domain, eukaryote||-||RNA recognition motif domain||Nucleotide-binding alpha-beta plait domain superfamily||RBM1CTR||RNA-binding domain superfamily
14	43713750	43713814	65	14	0.192045	0.511626	-0.319581	-64.3239	CG	ENSMUSG00000049235	exon	Gm7324	RNA recognition motif domain, eukaryote||-||RNA recognition motif domain||Nucleotide-binding alpha-beta plait domain superfamily||RBM1CTR||RNA-binding domain superfamily
14	43713750	43713814	65	14	0.192045	0.511626	-0.319581	-64.3239	CG	ENSMUSG00000091216	intron
14	44317512	44317573	62	9	0.414814	0.682681	-0.267867	-46.7033	CG	Target=L1MdGf_II:338-5586;Class=LINE/L1	repeat
14	44540547	44540668	122	12	0.307891	0.576089	-0.268198	-66.3154	CG	Target=L1MdF_III:338-6006;Class=LINE/L1	repeat
14	44709035	44709135	101	9	0.512245	0.779099	-0.266854	-44.558	CG	Target=RLTR1B:1-410;Class=LTR/ERV1	repeat
14	44865896	44865949	54	5	0.297682	0.570416	-0.272734	-24.1251	CG	ENSMUSG00000085500	intron
14	46604631	46604725	95	10	0.674336	0.927441	-0.253106	-56.4442	CG	ENSMUSG00000115781	intron
14	46604631	46604725	95	10	0.674336	0.927441	-0.253106	-56.4442	CG	ENSMUSG00000115665	intron
14	47315967	47316067	101	6	0.109522	0.540319	-0.430797	-35.501	CG	ENSMUSG00000021840	intron	Mapk1ip1l	MAPK-interacting and spindle-stabilising protein
14	47529945	47530109	165	13	0.357577	0.59497	-0.237392	-63.1059	CG	ENSMUSG00000037536	exon	Fbxo34	F-box-like domain superfamily||F-box domain||-
14	47529945	47530109	165	13	0.357577	0.59497	-0.237392	-63.1059	CG	ENSMUSG00000037536	utr3	Fbxo34	F-box-like domain superfamily||F-box domain||-
14	47531242	47531333	92	7	0.24011	0.374782	-0.134673	-29.2303	CG	ENSMUSG00000037536	utr3	Fbxo34	F-box-like domain superfamily||F-box domain||-
14	47531242	47531333	92	7	0.24011	0.374782	-0.134673	-29.2303	CG	ENSMUSG00000037536	exon	Fbxo34	F-box-like domain superfamily||F-box domain||-
14	48878288	48878411	124	10	0.342435	0.711478	-0.369043	-59.0858	CG	ENSMUSG00000115008	promoter
14	48878288	48878411	124	10	0.342435	0.711478	-0.369043	-59.0858	CG	ENSMUSG00000115398	intron
14	51908800	51908901	102	5	0.183509	0.899924	-0.716415	-43.6479	CG	ENSMUSG00000004558	intron	Ndrg2	Protein NDRG2||NDRG||Alpha/Beta hydrolase fold
14	51908800	51908901	102	5	0.183509	0.899924	-0.716415	-43.6479	CG	ENSMUSG00000004558	exon	Ndrg2	Protein NDRG2||NDRG||Alpha/Beta hydrolase fold
14	52647995	52648101	107	11	0.373931	0.651683	-0.277752	-53.0233	CG	Target=RLTR1B:1-512;Class=LTR/ERV1	repeat
14	55169886	55169940	55	9	0.358668	0.546695	-0.188027	-40.1303	CG	ENSMUSG00000115077	intron
14	55563299	55563393	95	10	0.126633	0.439559	-0.312927	-49.9601	CG	ENSMUSG00000022214	exon	Dcaf11	WD40-repeat-containing domain superfamily||WD40-repeat-containing domain||G-protein beta WD-40 repeat||WD40 repeat||WD40/YVTN repeat-like-containing domain superfamily||WD repeat protein DCAF11/LEC14B||-
14	55563299	55563393	95	10	0.126633	0.439559	-0.312927	-49.9601	CG	ENSMUSG00000022214	promoter	Dcaf11	WD40-repeat-containing domain superfamily||WD40-repeat-containing domain||G-protein beta WD-40 repeat||WD40 repeat||WD40/YVTN repeat-like-containing domain superfamily||WD repeat protein DCAF11/LEC14B||-
14	55563299	55563393	95	10	0.126633	0.439559	-0.312927	-49.9601	CG	ENSMUSG00000022214	intron	Dcaf11	WD40-repeat-containing domain superfamily||WD40-repeat-containing domain||G-protein beta WD-40 repeat||WD40 repeat||WD40/YVTN repeat-like-containing domain superfamily||WD repeat protein DCAF11/LEC14B||-
14	55563299	55563393	95	10	0.126633	0.439559	-0.312927	-49.9601	CG	ENSMUSG00000022214	utr3	Dcaf11	WD40-repeat-containing domain superfamily||WD40-repeat-containing domain||G-protein beta WD-40 repeat||WD40 repeat||WD40/YVTN repeat-like-containing domain superfamily||WD repeat protein DCAF11/LEC14B||-
14	55883442	55883569	128	17	0.290331	0.490096	-0.199764	-83.3106	CG	14:55882759:55884759	CGI_shore
14	55883442	55883569	128	17	0.290331	0.490096	-0.199764	-83.3106	CG	ENSMUSG00000047153	promoter	Khnyn	-||Ribonuclease Zc3h12a-like, NYN domain
14	55883442	55883569	128	17	0.290331	0.490096	-0.199764	-83.3106	CG	ENSMUSG00000040380	intron	Cbln3	Tumour necrosis factor-like domain superfamily||C1q domain
14	55883442	55883569	128	17	0.290331	0.490096	-0.199764	-83.3106	CG	ENSMUSG00000040380	exon	Cbln3	Tumour necrosis factor-like domain superfamily||C1q domain
14	57025780	57025940	161	14	0.411592	0.675202	-0.26361	-69.6325	CG	Target=L1MdA_VI:200-2431;Class=LINE/L1	repeat
14	58131407	58131473	67	6	0.404466	0.817795	-0.413329	-36.1329	CG	Target=MTD:3-405;Class=LTR/ERVL-MaLR	repeat
14	58893620	58893812	193	29	0.234851	0.452309	-0.217458	-164.395	CG	ENSMUSG00000059835	exon
14	59016545	59016606	62	7	0.43532	0.685898	-0.250578	-35.1392	CG	Target=L1MdF_IV:163-5587;Class=LINE/L1	repeat
14	59371820	59371942	123	14	0.328923	0.56889	-0.239967	-68.6994	CG	Target=MuRRS4-int:2201-3214;Class=LTR/ERV1	repeat
14	60284809	60284970	162	13	0.192837	0.527118	-0.334281	-89.3532	CG	ENSMUSG00000021987	intron	Mtmr6	MTMR6, PH-GRAM domain||Protein-tyrosine phosphatase, catalytic||Myotubularin family||Myotubularin-related protein 6||Protein-tyrosine phosphatase, active site||Myotubularin-like phosphatase domain||PH-like domain superfamily||Protein-tyrosine phosphatase-like
14	60284809	60284970	162	13	0.192837	0.527118	-0.334281	-89.3532	CG	Target=L1_Mur3:545-1191;Class=LINE/L1	repeat
14	60284809	60284970	162	13	0.192837	0.527118	-0.334281	-89.3532	CG	ENSMUSG00000021987	exon	Mtmr6	MTMR6, PH-GRAM domain||Protein-tyrosine phosphatase, catalytic||Myotubularin family||Myotubularin-related protein 6||Protein-tyrosine phosphatase, active site||Myotubularin-like phosphatase domain||PH-like domain superfamily||Protein-tyrosine phosphatase-like
14	60327249	60327332	84	13	0.361925	0.633504	-0.27158	-78.3455	CG	Target=L1MdF_II:394-930;Class=LINE/L1	repeat
14	60421241	60421297	57	7	0.374611	0.611213	-0.236602	-31.5009	CG	Target=RLTR20A2B_MM:3-557;Class=LTR/ERVK	repeat
14	60712562	60712676	115	5	0.18073	0.62072	-0.43999	-29.3777	CG	ENSMUSG00000021990	intron	Spata13	SH3-like domain superfamily||Guanine-nucleotide dissociation stimulator, CDC24, conserved site||Pleckstrin homology domain||SH3 domain||Dbl homology (DH) domain||PH-like domain superfamily||Dbl homology (DH) domain superfamily||-
14	61050497	61050613	117	5	0.315934	0.72043	-0.404496	-23.4995	CG	Target=MLTR11B:28-394;Class=LTR/ERVK	repeat
14	61050497	61050613	117	5	0.315934	0.72043	-0.404496	-23.4995	CG	Target=ORR1B1-int:633-792;Class=LTR/ERVL-MaLR	repeat
14	61050497	61050613	117	5	0.315934	0.72043	-0.404496	-23.4995	CG	Target=B1_Mm:13-147;Class=SINE/Alu	repeat
14	61050497	61050613	117	5	0.315934	0.72043	-0.404496	-23.4995	CG	ENSMUSG00000115627	intron
14	61483768	61483841	74	5	0.368395	0.877926	-0.509531	-28.7213	CG	Target=MMERVK10C-int:6688-7581;Class=LTR/ERVK	repeat
14	62144842	62144914	73	6	0.295952	0.479611	-0.183658	-27.1878	CG	ENSMUSG00000115531	intron
14	62261703	62261815	113	24	0.414594	0.678289	-0.263695	-182.895	CG	Target=L1MdGf_I:92-5586;Class=LINE/L1	repeat
14	63495802	63495950	149	10	0.134632	0.411249	-0.276617	-46.5971	CG	ENSMUSG00000090374	intron
14	63495802	63495950	149	10	0.134632	0.411249	-0.276617	-46.5971	CG	14:63493875:63495876	CGI_shore
14	63495802	63495950	149	10	0.134632	0.411249	-0.276617	-46.5971	CG	ENSMUSG00000021953	exon	Tdh	NAD-dependent epimerase/dehydratase||NAD(P)-binding domain superfamily||-
14	63495802	63495950	149	10	0.134632	0.411249	-0.276617	-46.5971	CG	ENSMUSG00000021953	intron	Tdh	NAD-dependent epimerase/dehydratase||NAD(P)-binding domain superfamily||-
14	63947887	63948090	204	17	0.238506	0.474869	-0.236364	-94.3257	CG	ENSMUSG00000063060	exon	Sox7	Sox, C-terminal||High mobility group box domain||Sox 7/17/18, central domain||High mobility group box domain superfamily
14	64022101	64022187	87	8	0.399951	0.616288	-0.216337	-35.6241	CG	ENSMUSG00000046049	exon	Rp1l1	Doublecortin domain superfamily||Doublecortin domain
14	65076122	65076340	219	26	0.156204	0.353251	-0.197047	-145.686	CG	14:65074262:65076262	CGI_shore
14	65076122	65076340	219	26	0.156204	0.353251	-0.197047	-145.686	CG	14:65076263:65076651	CGI
14	65076122	65076340	219	26	0.156204	0.353251	-0.197047	-145.686	CG	14:65075414:65077414	CGI_shore
14	65076122	65076340	219	26	0.156204	0.353251	-0.197047	-145.686	CG	ENSMUSG00000021978	exon	Extl3	Exostosin , C-terminal||Exostosin-like||Nucleotide-diphospho-sugar transferases
14	66555264	66555407	144	7	0.29084	0.677747	-0.386907	-34.0256	CG	Target=MER70B:12-389;Class=LTR/ERVL	repeat
14	66916988	66917047	60	7	0.489811	0.768771	-0.27896	-37.1175	CG	ENSMUSG00000046204	exon	Pnma2	Paraneoplastic antigen Ma||Paraneoplastic antigen Ma2
14	66916988	66917047	60	7	0.489811	0.768771	-0.27896	-37.1175	CG	Target=MamGyp-int:99-1118;Class=LTR/Gypsy	repeat
14	67480860	67480973	114	9	0.317221	0.625422	-0.308201	-42.7226	CG	ENSMUSG00000114744	intron
14	68475902	68476023	122	9	0.314732	0.747993	-0.433261	-53.603	CG	Target=L1MdA_II:9-6599;Class=LINE/L1	repeat
14	68475902	68476023	122	9	0.314732	0.747993	-0.433261	-53.603	CG	ENSMUSG00000114396	intron
14	68476907	68477063	157	18	0.357275	0.547725	-0.19045	-79.2603	CG	Target=L1MdA_II:9-6599;Class=LINE/L1	repeat
14	68476907	68477063	157	18	0.357275	0.547725	-0.19045	-79.2603	CG	ENSMUSG00000114396	intron
14	70925770	70925976	207	36	0.253542	0.495671	-0.242129	-233.114	CG	ENSMUSG00000022103	exon	Gfra2	GDNF receptor alpha||GDNF/GAS1||Glial cell line-derived neurotrophic factor receptor||Glial cell line-derived neurotrophic factor receptor, alpha 1/2||Glial cell line-derived neurotrophic factor receptor alpha 2
14	73173808	73173884	77	11	0.418294	0.689984	-0.271689	-53.2446	CG	ENSMUSG00000022106	promoter	Rcbtb2	Regulator of chromosome condensation 1/beta-lactamase-inhibitor protein II||-||BTB/POZ domain||SKP1/BTB/POZ domain superfamily||Regulator of chromosome condensation, RCC1
14	73173808	73173884	77	11	0.418294	0.689984	-0.271689	-53.2446	CG	ENSMUSG00000022106	exon	Rcbtb2	Regulator of chromosome condensation 1/beta-lactamase-inhibitor protein II||-||BTB/POZ domain||SKP1/BTB/POZ domain superfamily||Regulator of chromosome condensation, RCC1
14	73173808	73173884	77	11	0.418294	0.689984	-0.271689	-53.2446	CG	ENSMUSG00000090706	TES
14	73173808	73173884	77	11	0.418294	0.689984	-0.271689	-53.2446	CG	ENSMUSG00000090706	exon
14	73173808	73173884	77	11	0.418294	0.689984	-0.271689	-53.2446	CG	ENSMUSG00000022106	utr3	Rcbtb2	Regulator of chromosome condensation 1/beta-lactamase-inhibitor protein II||-||BTB/POZ domain||SKP1/BTB/POZ domain superfamily||Regulator of chromosome condensation, RCC1
14	73173808	73173884	77	11	0.418294	0.689984	-0.271689	-53.2446	CG	ENSMUSG00000022106	intron	Rcbtb2	Regulator of chromosome condensation 1/beta-lactamase-inhibitor protein II||-||BTB/POZ domain||SKP1/BTB/POZ domain superfamily||Regulator of chromosome condensation, RCC1
14	73364556	73364690	135	18	0.512453	0.726308	-0.213854	-99.5741	CG	ENSMUSG00000022108	exon	Itm2b	BRICHOS domain||-
14	74641652	74641746	95	5	0.215592	0.631933	-0.416342	-24.4927	CG	ENSMUSG00000034997	utr5	Htr2a	G protein-coupled receptor, rhodopsin-like||GPCR, rhodopsin-like, 7TM||5-hydroxytryptamine receptor family||5-Hydroxytryptamine 2A receptor
14	74641652	74641746	95	5	0.215592	0.631933	-0.416342	-24.4927	CG	ENSMUSG00000034997	exon	Htr2a	G protein-coupled receptor, rhodopsin-like||GPCR, rhodopsin-like, 7TM||5-hydroxytryptamine receptor family||5-Hydroxytryptamine 2A receptor
14	74863011	74863067	57	6	0.249832	0.444928	-0.195096	-27.9489	CG	ENSMUSG00000068015	intron	Lrch1	Leucine-rich repeat, typical subtype||CH domain superfamily||Leucine-rich repeat domain superfamily||Calponin homology domain||Leucine-rich repeat
14	74979075	74979324	250	17	0.140272	0.46693	-0.326657	-98.3334	CG	ENSMUSG00000115019	intron
14	74979075	74979324	250	17	0.140272	0.46693	-0.326657	-98.3334	CG	Target=RSINE1:3-165;Class=SINE/B4	repeat
14	75323418	75323566	149	26	0.436849	0.618474	-0.181625	-129.87	CG	ENSMUSG00000022000	exon	Zc3h13	Zinc finger, CCCH-type||Zinc finger, CCCH-type superfamily
14	75323418	75323566	149	26	0.436849	0.618474	-0.181625	-129.87	CG	14:75323417:75323704	CGI
14	75441172	75441292	121	19	0.317397	0.562298	-0.244901	-110.88	CG	Target=L1MdF_I:1116-7274;Class=LINE/L1	repeat
14	79183000	79183061	62	10	0.476004	0.655037	-0.179033	-52.0796	CG	ENSMUSG00000058997	exon	Vwa8	AAA+ ATPase domain||von Willebrand factor A-like domain superfamily||von Willebrand factor, type A||P-loop containing nucleoside triphosphate hydrolase||ATPase, dynein-related, AAA domain
14	79183000	79183061	62	10	0.476004	0.655037	-0.179033	-52.0796	CG	ENSMUSG00000115111	intron
14	80421648	80421804	157	13	0.409616	0.6286	-0.218984	-54.3863	CG	Target=L1MdA_III:401-1364;Class=LINE/L1	repeat
14	81088945	81089104	160	15	0.473261	0.813547	-0.340287	-100.609	CG	Target=IAPEz-int:8-6481;Class=LTR/ERVK	repeat
14	81396285	81396417	133	12	0.366255	0.678786	-0.312531	-71.6887	CG	Target=L1MdA_V:378-4288;Class=LINE/L1	repeat
14	86299620	86299751	132	12	0.0807857	0.536716	-0.45593	-88.9506	CG	ENSMUSG00000115777	exon
14	86299620	86299751	132	12	0.0807857	0.536716	-0.45593	-88.9506	CG	Target=MIRb:47-199;Class=SINE/MIR	repeat
14	86299620	86299751	132	12	0.0807857	0.536716	-0.45593	-88.9506	CG	ENSMUSG00000115777	TSS
14	86299620	86299751	132	12	0.0807857	0.536716	-0.45593	-88.9506	CG	ENSMUSG00000115777	promoter
14	86625658	86625762	105	16	0.517169	0.749212	-0.232042	-85.2517	CG	Target=RLTR1B:1-432;Class=LTR/ERV1	repeat
14	87910295	87910500	206	12	0.371032	0.683042	-0.31201	-63.2788	CG	Target=ORR1A3-int:845-869;Class=LTR/ERVL-MaLR	repeat
14	87910295	87910500	206	12	0.371032	0.683042	-0.31201	-63.2788	CG	Target=L1MdF_III:17-4442;Class=LINE/L1	repeat
14	88696080	88696134	55	4	0.275626	0.49028	-0.214654	-19.9819	CG	Target=L1MdGf_I:382-6578;Class=LINE/L1	repeat
14	88696080	88696134	55	4	0.275626	0.49028	-0.214654	-19.9819	CG	ENSMUSG00000115623	intron
14	88854579	88854778	200	24	0.396731	0.631516	-0.234786	-150.489	CG	Target=RLTR10:1-388;Class=LTR/ERVK	repeat
14	88854579	88854778	200	24	0.396731	0.631516	-0.234786	-150.489	CG	Target=RLTR10-int:41-998;Class=LTR/ERVK	repeat
14	90275284	90275358	75	16	0.281658	0.547653	-0.265996	-82.1056	CG	Target=IAPEY_LTR:55-385;Class=LTR/ERVK	repeat
14	90279248	90279583	336	48	0.363069	0.604281	-0.241211	-292.76	CG	Target=IAPEy-int:1-1058;Class=LTR/ERVK	repeat
14	90279248	90279583	336	48	0.363069	0.604281	-0.241211	-292.76	CG	Target=IAPEY_LTR:55-385;Class=LTR/ERVK	repeat
14	90689031	90689193	163	18	0.610261	0.843938	-0.233676	-130.906	CG	ENSMUSG00000115292	intron
14	90689031	90689193	163	18	0.610261	0.843938	-0.233676	-130.906	CG	Target=IAPEz-int:35-6481;Class=LTR/ERVK	repeat
14	91174703	91174858	156	18	0.274757	0.455669	-0.180912	-84.51	CG	Target=L1MdA_II:195-6599;Class=LINE/L1	repeat
14	91349855	91350127	273	19	0.290115	0.524386	-0.234271	-99.5348	CG	Target=ERVB4_1B-LTR_MM:1-522;Class=LTR/ERVK	repeat
14	91885502	91885607	106	7	0.253081	0.548805	-0.295724	-31.2049	CG	Target=L1MdF_V:5987-6577;Class=LINE/L1	repeat
14	91994927	91995130	204	19	0.399134	0.734284	-0.33515	-120.64	CG	Target=RLTR10-int:4-134;Class=LTR/ERVK	repeat
14	91994927	91995130	204	19	0.399134	0.734284	-0.33515	-120.64	CG	Target=RLTR10:1-387;Class=LTR/ERVK	repeat
14	92040484	92040596	113	25	0.552772	0.819345	-0.266573	-190.548	CG	Target=L1MdA_I:215-6579;Class=LINE/L1	repeat
14	92040484	92040596	113	25	0.552772	0.819345	-0.266573	-190.548	CG	Target=IAPLTR2a2_Mm:1-444;Class=LTR/ERVK	repeat
14	92850451	92850558	108	20	0.464908	0.65304	-0.188132	-96.8309	CG	Target=L1MdGf_I:337-6579;Class=LINE/L1	repeat
14	92920951	92921056	106	21	0.263908	0.437581	-0.173673	-99.5115	CG	Target=L1MdGf_I:194-5585;Class=LINE/L1	repeat
14	92943869	92944015	147	19	0.134247	0.388916	-0.254669	-100.211	CG	Target=L1MdGf_II:92-6579;Class=LINE/L1	repeat
14	93326722	93326801	80	8	0.164829	0.529756	-0.364927	-43.1563	CG	ENSMUSG00000055421	exon	Pcdh9	Cadherin conserved site||-||Protocadherin||Cadherin||Cadherin-like||Cadherin, N-terminal
14	93326722	93326801	80	8	0.164829	0.529756	-0.364927	-43.1563	CG	ENSMUSG00000055421	intron	Pcdh9	Cadherin conserved site||-||Protocadherin||Cadherin||Cadherin-like||Cadherin, N-terminal
14	94810752	94810853	102	15	0.516401	0.746913	-0.230512	-83.2622	CG	Target=RLTR10-int:41-998;Class=LTR/ERVK	repeat
14	95362919	95362994	76	11	0.253839	0.470421	-0.216582	-41.7621	CG	Target=L1MdTf_III:369-6467;Class=LINE/L1	repeat
14	95567400	95567494	95	17	0.66218	0.815265	-0.153085	-78.3091	CG	Target=IAPEz-int:35-6481;Class=LTR/ERVK	repeat
14	95568198	95568283	86	9	0.547525	0.879977	-0.332452	-46.5378	CG	Target=IAPLTR1a_Mm:1-332;Class=LTR/ERVK	repeat
14	95568198	95568283	86	9	0.547525	0.879977	-0.332452	-46.5378	CG	Target=IAPEz-int:35-6481;Class=LTR/ERVK	repeat
14	95882369	95882455	87	7	0.127793	0.428687	-0.300894	-42.3412	CG	ENSMUSG00000034689	exon	4921530L21Rik	14-3-3 domain superfamily
14	95906444	95906586	143	13	0.374116	0.654247	-0.28013	-69.1109	CG	Target=L1MdA_III:559-5604;Class=LINE/L1	repeat
14	97145698	97145774	77	11	0.218108	0.389385	-0.171278	-48.0462	CG	Target=L1MdA_I:209-6579;Class=LINE/L1	repeat
14	97927046	97927139	94	12	0.280501	0.594903	-0.314401	-72.9309	CG	ENSMUSG00000055639	intron	Dach1	Putative DNA-binding domain superfamily||Ski-like, DNA-binding domain superfamily||SKI/SNO/DAC domain
14	98307826	98307963	138	15	0.409074	0.631396	-0.222322	-68.7629	CG	Target=IAPLTR2b:1-300;Class=LTR/ERVK	repeat
14	99322458	99322564	107	12	0.106525	0.295031	-0.188506	-58.5909	CG	Target=Lx8:6798-7230;Class=LINE/L1	repeat
14	99902337	99902491	155	14	0.388232	0.716594	-0.328362	-71.7308	CG	ENSMUSG00000072294	promoter	Klf12	Zinc finger C2H2 superfamily||-||Zinc finger C2H2-type
14	99902337	99902491	155	14	0.388232	0.716594	-0.328362	-71.7308	CG	ENSMUSG00000072294	intron	Klf12	Zinc finger C2H2 superfamily||-||Zinc finger C2H2-type
14	100055377	100055547	171	26	0.312166	0.538554	-0.226388	-154.542	CG	ENSMUSG00000072294	intron	Klf12	Zinc finger C2H2 superfamily||-||Zinc finger C2H2-type
14	100055377	100055547	171	26	0.312166	0.538554	-0.226388	-154.542	CG	Target=L1MdGf_I:18-5586;Class=LINE/L1	repeat
14	100055751	100055965	215	30	0.337947	0.528162	-0.190215	-162.985	CG	ENSMUSG00000072294	intron	Klf12	Zinc finger C2H2 superfamily||-||Zinc finger C2H2-type
14	100055751	100055965	215	30	0.337947	0.528162	-0.190215	-162.985	CG	Target=L1MdGf_I:18-5586;Class=LINE/L1	repeat
14	100249671	100249837	167	29	0.704058	0.866939	-0.162881	-153.63	CG	Target=IAPEz-int:8-6479;Class=LTR/ERVK	repeat
14	100249671	100249837	167	29	0.704058	0.866939	-0.162881	-153.63	CG	ENSMUSG00000072294	intron	Klf12	Zinc finger C2H2 superfamily||-||Zinc finger C2H2-type
14	101414937	101415034	98	15	0.227237	0.43026	-0.203023	-74.7052	CG	Target=L1MdA_III:609-6598;Class=LINE/L1	repeat
14	101414937	101415034	98	15	0.227237	0.43026	-0.203023	-74.7052	CG	Target=L1MdA_III:430-685;Class=LINE/L1	repeat
14	101963733	101963811	79	7	0.230052	0.464238	-0.234186	-46.6599	CG	Target=L1MdA_III:534-3157;Class=LINE/L1	repeat
14	102131131	102131332	202	19	0.329877	0.595246	-0.26537	-104.639	CG	Target=L1MdA_III:408-6599;Class=LINE/L1	repeat
14	102815682	102815788	107	12	0.5664	0.769659	-0.203259	-56.0611	CG	Target=RLTR10-int:41-953;Class=LTR/ERVK	repeat
14	103636368	103636522	155	22	0.539584	0.775665	-0.236081	-141.579	CG	Target=IAPEz-int:6-6479;Class=LTR/ERVK	repeat
14	108300137	108300212	76	7	0.299117	0.548816	-0.249699	-37.8651	CG	Target=RLTR10C:86-434;Class=LTR/ERVK	repeat
14	108302462	108302726	265	16	0.402874	0.715155	-0.312281	-81.0799	CG	Target=RLTR10-int:41-1984;Class=LTR/ERVK	repeat
14	108956493	108956649	157	17	0.160026	0.362379	-0.202353	-95.5544	CG	Target=L1MdA_II:407-6599;Class=LINE/L1	repeat
14	113585965	113586049	85	14	0.311874	0.530361	-0.218487	-68.7045	CG	Target=L1MdGf_II:266-6578;Class=LINE/L1	repeat
14	113678670	113678739	70	5	0.351173	0.858294	-0.50712	-26.5029	CG	Target=IAPEz-int:9-662;Class=LTR/ERVK	repeat
14	114736787	114736993	207	11	0.196156	0.763154	-0.566998	-92.1736	CG	Target=L1MdF_III:263-6070;Class=LINE/L1	repeat
14	115300908	115301011	104	6	0.25326	0.761028	-0.507767	-38.187	CG	Target=L1MdF_V:99-501;Class=LINE/L1	repeat
14	115300908	115301011	104	6	0.25326	0.761028	-0.507767	-38.187	CG	ENSMUSG00000022112	intron	Gpc5	Glypican-5||Glypican||Glypican, conserved site
14	115771946	115772078	133	5	0.369412	0.793784	-0.424372	-26.7406	CG	Target=L1Lx_IV:6300-6648;Class=LINE/L1	repeat
14	115771946	115772078	133	5	0.369412	0.793784	-0.424372	-26.7406	CG	ENSMUSG00000022112	intron	Gpc5	Glypican-5||Glypican||Glypican, conserved site
14	116441504	116441625	122	13	0.222017	0.451222	-0.229206	-72.518	CG	Target=L1MdA_I:216-6577;Class=LINE/L1	repeat
14	116441504	116441625	122	13	0.222017	0.451222	-0.229206	-72.518	CG	ENSMUSG00000022112	intron	Gpc5	Glypican-5||Glypican||Glypican, conserved site
14	116513728	116513912	185	23	0.240575	0.441373	-0.200798	-114.528	CG	Target=L1MdGf_I:302-6579;Class=LINE/L1	repeat
14	116513728	116513912	185	23	0.240575	0.441373	-0.200798	-114.528	CG	ENSMUSG00000022112	intron	Gpc5	Glypican-5||Glypican||Glypican, conserved site
14	117546676	117546875	200	17	0.334212	0.517675	-0.183463	-68.7874	CG	Target=L1MdA_II:1-6599;Class=LINE/L1	repeat
14	117546676	117546875	200	17	0.334212	0.517675	-0.183463	-68.7874	CG	ENSMUSG00000058571	intron	Gpc6	Glypican||Glypican-6||Glypican, conserved site
14	117547931	117548046	116	13	0.3193	0.503397	-0.184096	-52.6195	CG	Target=L1MdA_II:1-6599;Class=LINE/L1	repeat
14	117547931	117548046	116	13	0.3193	0.503397	-0.184096	-52.6195	CG	ENSMUSG00000058571	intron	Gpc6	Glypican||Glypican-6||Glypican, conserved site
14	118575733	118575893	161	20	0.468359	0.733921	-0.265563	-121.335	CG	ENSMUSG00000032849	intron	Abcc4	ABC transporter type 1, transmembrane domain||P-loop containing nucleoside triphosphate hydrolase||ABC transporter, conserved site||ABC transporter type 1, transmembrane domain superfamily||Multidrug resistance-associated protein 4||ABC transporter-like||AAA+ ATPase domain
14	118611551	118611781	231	24	0.308601	0.521674	-0.213072	-120.726	CG	14:118609619:118611619	CGI_shore
14	118611551	118611781	231	24	0.308601	0.521674	-0.213072	-120.726	CG	ENSMUSG00000032849	intron	Abcc4	ABC transporter type 1, transmembrane domain||P-loop containing nucleoside triphosphate hydrolase||ABC transporter, conserved site||ABC transporter type 1, transmembrane domain superfamily||Multidrug resistance-associated protein 4||ABC transporter-like||AAA+ ATPase domain
14	118611551	118611781	231	24	0.308601	0.521674	-0.213072	-120.726	CG	14:118611620:118611930	CGI
14	118611551	118611781	231	24	0.308601	0.521674	-0.213072	-120.726	CG	ENSMUSG00000032849	exon	Abcc4	ABC transporter type 1, transmembrane domain||P-loop containing nucleoside triphosphate hydrolase||ABC transporter, conserved site||ABC transporter type 1, transmembrane domain superfamily||Multidrug resistance-associated protein 4||ABC transporter-like||AAA+ ATPase domain
14	119250566	119250687	122	11	0.281449	0.530008	-0.248559	-52.2017	CG	ENSMUSG00000053465	intron	Hs6st3	P-loop containing nucleoside triphosphate hydrolase||Heparan sulphate 6-sulfotransferase/Protein-tyrosine sulfotransferase||Sulfotransferase
14	119347190	119347364	175	6	0.183648	0.85655	-0.672903	-61.5909	CG	ENSMUSG00000053465	intron	Hs6st3	P-loop containing nucleoside triphosphate hydrolase||Heparan sulphate 6-sulfotransferase/Protein-tyrosine sulfotransferase||Sulfotransferase
14	119753104	119753156	53	11	0.540751	0.768935	-0.228184	-52.6732	CG	ENSMUSG00000053465	intron	Hs6st3	P-loop containing nucleoside triphosphate hydrolase||Heparan sulphate 6-sulfotransferase/Protein-tyrosine sulfotransferase||Sulfotransferase
14	120042529	120042640	112	20	0.29729	0.554293	-0.257003	-111.021	CG	ENSMUSG00000044819	promoter	Oxgr1	GPCR, rhodopsin-like, 7TM||G protein-coupled receptor, rhodopsin-like
14	120148684	120148748	65	12	0.0798685	0.30787	-0.228002	-92.977	CG	ENSMUSG00000115146	intron
14	120179223	120179352	130	13	0.369138	0.521429	-0.152291	-54.4065	CG	Target=L1MdA_II:1-5606;Class=LINE/L1	repeat
14	120179223	120179352	130	13	0.369138	0.521429	-0.152291	-54.4065	CG	ENSMUSG00000115146	intron
14	120179471	120179592	122	13	0.415167	0.579115	-0.163947	-56.3069	CG	Target=L1MdA_II:1-5606;Class=LINE/L1	repeat
14	120179471	120179592	122	13	0.415167	0.579115	-0.163947	-56.3069	CG	ENSMUSG00000115146	intron
14	120370906	120371054	149	13	0.307096	0.575908	-0.268812	-65.4764	CG	ENSMUSG00000022139	intron	Mbnl2	Zinc finger, CCCH-type
14	120625935	120626012	78	4	0.127998	0.534453	-0.406455	-19.9096	CG	Target=ORR1A3:1-326;Class=LTR/ERVL-MaLR	repeat
14	121287146	121287312	167	19	0.305703	0.513712	-0.208009	-96.7293	CG	ENSMUSG00000063410	utr3	Stk24	Protein kinase, ATP binding site||Protein kinase domain||Protein kinase-like domain superfamily
14	121287146	121287312	167	19	0.305703	0.513712	-0.208009	-96.7293	CG	ENSMUSG00000063410	exon	Stk24	Protein kinase, ATP binding site||Protein kinase domain||Protein kinase-like domain superfamily
14	122179355	122179465	111	12	0.158323	0.352485	-0.194163	-58.4971	CG	14:122179450:122181450	CGI_shore
14	123067204	123067325	122	8	0.115201	0.602973	-0.487772	-54.8259	CG	Target=L1MdA_II:186-5606;Class=LINE/L1	repeat
14	123067204	123067325	122	8	0.115201	0.602973	-0.487772	-54.8259	CG	ENSMUSG00000115016	intron
14	123083380	123083571	192	6	0.288792	0.585918	-0.297126	-32.9755	CG	Target=L1MdA_III:6274-6579;Class=LINE/L1	repeat
14	123083380	123083571	192	6	0.288792	0.585918	-0.297126	-32.9755	CG	Target=L1MdA_V:383-767;Class=LINE/L1	repeat
14	123083380	123083571	192	6	0.288792	0.585918	-0.297126	-32.9755	CG	ENSMUSG00000115016	intron
14	123401429	123401484	56	4	0.104664	0.531999	-0.427335	-22.1848	CG	ENSMUSG00000000197	intron	Nalcn	Voltage-dependent channel domain superfamily||Sodium leak channel non-selective protein||Ion transport domain
14	123419833	123419930	98	15	0.176416	0.280733	-0.104317	-50.8732	CG	Target=L1MdA_I:286-4876;Class=LINE/L1	repeat
14	123419833	123419930	98	15	0.176416	0.280733	-0.104317	-50.8732	CG	ENSMUSG00000000197	intron	Nalcn	Voltage-dependent channel domain superfamily||Sodium leak channel non-selective protein||Ion transport domain
14	123480931	123481183	253	26	0.547824	0.791207	-0.243382	-155.861	CG	Target=RLTR10-int:3-953;Class=LTR/ERVK	repeat
14	123480931	123481183	253	26	0.547824	0.791207	-0.243382	-155.861	CG	ENSMUSG00000000197	intron	Nalcn	Voltage-dependent channel domain superfamily||Sodium leak channel non-selective protein||Ion transport domain
14	123545119	123545214	96	9	0.512277	0.715639	-0.203363	-37.3035	CG	Target=L1MdA_II:1-5606;Class=LINE/L1	repeat
14	123545119	123545214	96	9	0.512277	0.715639	-0.203363	-37.3035	CG	ENSMUSG00000000197	intron	Nalcn	Voltage-dependent channel domain superfamily||Sodium leak channel non-selective protein||Ion transport domain
[truncated: 4,921 more rows]
