# Supplementary material for: Maternal Factor Dppa3 Activates 2C-Like Genes and Depresses DNA Methylation in Mouse Embryonic Stem Cells
Source: Front Cell Dev Biol. 2022 Jun 3;10:882671. doi: 10.3389/fcell.2022.882671 (PMC9203971; doi:10.3389/fcell.2022.882671)
Supplement: Supplementary file 2 [file Table3.XLSX]

## Sheet: Supplemental table 4 Hypermethy
#chr	start	end	length	nCG	Dppa3_OE_meanMethy	control_meanMethy	diff.Methy	areaStat	C_context	regionID	region	Gene name	Interpro Description
1	73646975	73647131	157	9	0.674927	0.0161371	0.65879	81.0969	CG	Target=L1MdA_I:215-5586;Class=LINE/L1	repeat
1	73646975	73647131	157	9	0.674927	0.0161371	0.65879	81.0969	CG	ENSMUSG00000100301	intron
1	93721744	93721839	96	5	0.568986	0.0161371	0.552849	29.6967	CG	ENSMUSG00000026279	intron	Thap4	Domain of unknown function DUF1794||THAP-type zinc finger||Calycin||-||THAP-type zinc finger superfamily
1	141189856	141189984	129	6	0.591704	0.119632	0.472072	30.5269	CG	Target=L1MdGf_II:18-1344;Class=LINE/L1	repeat
1	174932941	174933003	63	4	0.72332	0.0161371	0.707182	36.5294	CG	Target=L1MdF_IV:163-5586;Class=LINE/L1	repeat
1	191426636	191426741	106	4	0.492567	0.0161375	0.47643	19.6642	CG	Target=B3:23-216;Class=SINE/B2	repeat
10	44138284	44138393	110	4	0.746752	0.0150557	0.731696	37.0184	CG	ENSMUSG00000019866	intron	Crybg1	Ricin B, lectin domain||Ricin B-like lectins||Gamma-crystallin-like||Beta/gamma crystallin
10	61097922	61097988	67	4	0.475246	0.0150557	0.46019	18.2104	CG	Target=RMER13A2:1-767;Class=LTR/ERVK	repeat
10	81148343	81148399	57	6	0.123433	0.0259201	0.0975132	29.8189	CG	ENSMUSG00000035011	exon	Zbtb7a	BTB/POZ domain||SKP1/BTB/POZ domain superfamily||Zinc finger C2H2 superfamily||Zinc finger C2H2-type
10	81148343	81148399	57	6	0.123433	0.0259201	0.0975132	29.8189	CG	10:81147994:81148594	CGI
10	81148343	81148399	57	6	0.123433	0.0259201	0.0975132	29.8189	CG	ENSMUSG00000035011	intron	Zbtb7a	BTB/POZ domain||SKP1/BTB/POZ domain superfamily||Zinc finger C2H2 superfamily||Zinc finger C2H2-type
10	93567996	93570382	2387	8	0.669852	0.314299	0.355553	29.8457	CG	Target=Charlie8:56-169;Class=DNA/hAT-Charlie	repeat
10	93567996	93570382	2387	8	0.669852	0.314299	0.355553	29.8457	CG	Target=B2_Mm2:1-177;Class=SINE/B2	repeat
10	93567996	93570382	2387	8	0.669852	0.314299	0.355553	29.8457	CG	Target=L2c:3052-3148;Class=LINE/L2	repeat
10	93567996	93570382	2387	8	0.669852	0.314299	0.355553	29.8457	CG	ENSMUSG00000036168	exon	Ccdc38	Domain of unknown function DUF4200
10	93567996	93570382	2387	8	0.669852	0.314299	0.355553	29.8457	CG	ENSMUSG00000036168	intron	Ccdc38	Domain of unknown function DUF4200
10	109407431	109407552	122	7	0.481942	0.0150557	0.466887	43.3564	CG	Target=L1MdA_III:390-5606;Class=LINE/L1	repeat
11	35278677	35278798	122	4	0.779903	0.305216	0.474687	20.6391	CG	ENSMUSG00000056427	intron	Slit3	Concanavalin A-like lectin/glucanase domain superfamily||EGF-like calcium-binding domain||EGF-like domain||Leucine-rich repeat, typical subtype||EGF-type aspartate/asparagine hydroxylation site||EGF-like calcium-binding, conserved site||Growth factor receptor cysteine-rich domain superfamily||Leucine-rich repeat domain superfamily||EGF-like, conserved site||Leucine-rich repeat N-terminal domain||…
11	51758203	51760000	1798	4	0.653544	0.47661	0.176933	20.7864	CG	ENSMUSG00000036391	promoter	Sec24a	Zinc finger, Sec23/Sec24-type||Sec23/Sec24, trunk domain||Sec23/Sec24 beta-sandwich||Gelsolin-like domain superfamily||Sec23/Sec24 helical domain superfamily||ADF-H/Gelsolin-like domain superfamily||Sec23/Sec24, helical domain||Gelsolin-like domain||Zinc finger, Sec23/Sec24-type superfamily||von Willebrand factor A-like domain superfamily
11	51758203	51760000	1798	4	0.653544	0.47661	0.176933	20.7864	CG	Target=B1_Mus1:2-148;Class=SINE/Alu	repeat
11	51758203	51760000	1798	4	0.653544	0.47661	0.176933	20.7864	CG	Target=B3:1-168;Class=SINE/B2	repeat
11	51758203	51760000	1798	4	0.653544	0.47661	0.176933	20.7864	CG	Target=B1_Mur3:1-148;Class=SINE/Alu	repeat
11	51758203	51760000	1798	4	0.653544	0.47661	0.176933	20.7864	CG	Target=B2_Mm1a:2-191;Class=SINE/B2	repeat
11	51758203	51760000	1798	4	0.653544	0.47661	0.176933	20.7864	CG	Target=B2_Mm2:1-194;Class=SINE/B2	repeat
11	51758203	51760000	1798	4	0.653544	0.47661	0.176933	20.7864	CG	Target=MT2B:155-240;Class=LTR/ERVL	repeat
11	51758203	51760000	1798	4	0.653544	0.47661	0.176933	20.7864	CG	Target=B1_Mur2:11-149;Class=SINE/Alu	repeat
11	51758203	51760000	1798	4	0.653544	0.47661	0.176933	20.7864	CG	11:51756822:51758823	CGI_shore
11	51758203	51760000	1798	4	0.653544	0.47661	0.176933	20.7864	CG	ENSMUSG00000036391	intron	Sec24a	Zinc finger, Sec23/Sec24-type||Sec23/Sec24, trunk domain||Sec23/Sec24 beta-sandwich||Gelsolin-like domain superfamily||Sec23/Sec24 helical domain superfamily||ADF-H/Gelsolin-like domain superfamily||Sec23/Sec24, helical domain||Gelsolin-like domain||Zinc finger, Sec23/Sec24-type superfamily||von Willebrand factor A-like domain superfamily
11	78465611	78465665	55	4	0.0399773	0.00341222	0.0365651	20.2889	CG	11:78463657:78465657	CGI_shore
11	78465611	78465665	55	4	0.0399773	0.00341222	0.0365651	20.2889	CG	ENSMUSG00000020829	promoter	Slc46a1	Sugar transporter, conserved site||-||MFS transporter superfamily||Major facilitator superfamily||Major facilitator superfamily domain
11	78465611	78465665	55	4	0.0399773	0.00341222	0.0365651	20.2889	CG	11:78465658:78466108	CGI
11	80484346	80484410	65	4	0.707738	0.0124728	0.695266	30.4873	CG	ENSMUSG00000035441	exon	Myo1d	Class I myosin tail homology domain||Myosin head, motor domain||P-loop containing nucleoside triphosphate hydrolase||Kinesin motor domain superfamily||Class I myosin, motor domain||IQ motif, EF-hand binding site
11	80484346	80484410	65	4	0.707738	0.0124728	0.695266	30.4873	CG	ENSMUSG00000035441	intron	Myo1d	Class I myosin tail homology domain||Myosin head, motor domain||P-loop containing nucleoside triphosphate hydrolase||Kinesin motor domain superfamily||Class I myosin, motor domain||IQ motif, EF-hand binding site
11	80529612	80529789	178	7	0.64781	0.0119564	0.635853	52.1061	CG	ENSMUSG00000035441	intron	Myo1d	Class I myosin tail homology domain||Myosin head, motor domain||P-loop containing nucleoside triphosphate hydrolase||Kinesin motor domain superfamily||Class I myosin, motor domain||IQ motif, EF-hand binding site
11	103812407	103812562	156	19	0.260674	0.0597412	0.200933	101.509	CG	11:103810478:103812479	CGI_shore
11	103812407	103812562	156	19	0.260674	0.0597412	0.200933	101.509	CG	11:103811622:103813623	CGI_shore
11	103812407	103812562	156	19	0.260674	0.0597412	0.200933	101.509	CG	ENSMUSG00000000125	exon	Wnt3	Wnt-3 protein||Wnt||Wnt protein, conserved site
11	103812407	103812562	156	19	0.260674	0.0597412	0.200933	101.509	CG	11:103812318:103812788	CGI
11	120289563	120289672	110	14	0.171315	0.00891055	0.162404	66.7604	CG	ENSMUSG00000039741	promoter	Bahcc1	Bromo adjacent homology (BAH) domain
11	120289563	120289672	110	14	0.171315	0.00891055	0.162404	66.7604	CG	ENSMUSG00000039741	intron	Bahcc1	Bromo adjacent homology (BAH) domain
12	3063261	3063358	98	4	0.690595	0.169583	0.521012	21.7378	CG	Target=IAPLTR2_Mm:1-475;Class=LTR/ERVK	repeat
12	86086790	86086870	81	7	0.46548	0.115869	0.349611	34.6227	CG	ENSMUSG00000007867	intron	Ift43	Intraflagellar transport protein 43
12	104819160	104819267	108	4	0.940646	0.207704	0.732942	36.1823	CG	ENSMUSG00000021097	intron	Clmn	Calponin homology domain||-||CH domain superfamily||Actinin-type actin-binding domain, conserved site
13	43000833	43000946	114	6	0.583838	0.205946	0.377893	29.9367	CG	ENSMUSG00000090135	intron
13	43000833	43000946	114	6	0.583838	0.205946	0.377893	29.9367	CG	Target=B1_Mm:1-147;Class=SINE/Alu	repeat
13	43000833	43000946	114	6	0.583838	0.205946	0.377893	29.9367	CG	ENSMUSG00000054728	intron	Phactr1	Phosphatase and actin regulator 1||RPEL repeat
13	48826019	48826190	172	9	0.94522	0.432312	0.512908	67.9909	CG	ENSMUSG00000038025	exon	Phf2	Zinc finger, PHD-type, conserved site||Zinc finger, FYVE/PHD-type||Zinc finger, PHD-finger||Zinc finger, PHD-type||JmjC domain||Zinc finger, RING/FYVE/PHD-type
13	48826019	48826190	172	9	0.94522	0.432312	0.512908	67.9909	CG	ENSMUSG00000038025	intron	Phf2	Zinc finger, PHD-type, conserved site||Zinc finger, FYVE/PHD-type||Zinc finger, PHD-finger||Zinc finger, PHD-type||JmjC domain||Zinc finger, RING/FYVE/PHD-type
14	11539970	11540034	65	5	0.440971	0.0573255	0.383646	23.2165	CG	Target=B1_Mus2:1-83;Class=SINE/Alu	repeat
14	11539970	11540034	65	5	0.440971	0.0573255	0.383646	23.2165	CG	Target=ORR1C2-int:711-805;Class=LTR/ERVL-MaLR	repeat
14	16110666	16110736	71	5	0.288549	0.0624205	0.226128	23.7938	CG	Target=L1MdTf_II:31-5586;Class=LINE/L1	repeat
14	35433523	35433658	136	8	0.781748	0.352695	0.429052	40.3132	CG	Target=L1MdGf_I:18-5586;Class=LINE/L1	repeat
14	35433523	35433658	136	8	0.781748	0.352695	0.429052	40.3132	CG	ENSMUSG00000041078	intron	Grid1	Ionotropic glutamate receptor||Ionotropic glutamate receptor, L-glutamate and glycine-binding domain||Periplasmic binding protein-like I||Receptor, ligand binding region||Ionotropic glutamate receptor, metazoa
14	69249430	69249566	137	14	0.290459	0.0604475	0.230012	67.1098	CG	ENSMUSG00000034248	exon	Slc25a37	Mitochondrial substrate/solute carrier||Mitochondrial carrier domain superfamily||-
15	12501197	12501284	88	4	0.824009	0.246943	0.577065	20.5178	CG	ENSMUSG00000022197	intron	Pdzd2	-||PDZ superfamily||PDZ domain
15	76632527	76632653	127	5	0.550772	0.0333571	0.517415	29.5112	CG	ENSMUSG00000059323	intron	Tonsl	Ankyrin repeat-containing domain||Tetratricopeptide repeat||-||Ankyrin repeat-containing domain superfamily||Tetratricopeptide-like helical domain superfamily||Leucine-rich repeat||Ankyrin repeat||Tetratricopeptide repeat-containing domain||Leucine-rich repeat domain superfamily
15	76632527	76632653	127	5	0.550772	0.0333571	0.517415	29.5112	CG	15:76632140:76634141	CGI_shore
15	76632527	76632653	127	5	0.550772	0.0333571	0.517415	29.5112	CG	ENSMUSG00000059323	exon	Tonsl	Ankyrin repeat-containing domain||Tetratricopeptide repeat||-||Ankyrin repeat-containing domain superfamily||Tetratricopeptide-like helical domain superfamily||Leucine-rich repeat||Ankyrin repeat||Tetratricopeptide repeat-containing domain||Leucine-rich repeat domain superfamily
15	78119811	78119868	58	6	0.0288572	0.00574072	0.0231165	35.7685	CG	15:78119345:78120185	CGI
15	78119811	78119868	58	6	0.0288572	0.00574072	0.0231165	35.7685	CG	ENSMUSG00000092375	exon
15	78119811	78119868	58	6	0.0288572	0.00574072	0.0231165	35.7685	CG	ENSMUSG00000019146	exon	Cacng2	Voltage-dependent calcium channel, gamma-2 subunit||PMP-22/EMP/MP20/Claudin superfamily||Voltage-dependent calcium channel, gamma subunit
15	78119811	78119868	58	6	0.0288572	0.00574072	0.0231165	35.7685	CG	ENSMUSG00000019146	utr5	Cacng2	Voltage-dependent calcium channel, gamma-2 subunit||PMP-22/EMP/MP20/Claudin superfamily||Voltage-dependent calcium channel, gamma subunit
15	99492485	99492709	225	5	0.462217	0.0211662	0.441051	28.1784	CG	ENSMUSG00000115863	promoter
15	99492485	99492709	225	5	0.462217	0.0211662	0.441051	28.1784	CG	Target=ORR1F:171-385;Class=LTR/ERVL-MaLR	repeat
16	24791209	24791310	102	4	0.803779	0.0112019	0.792577	38.2393	CG	Target=B2_Mm1a:2-187;Class=SINE/B2	repeat
16	24791209	24791310	102	4	0.803779	0.0112019	0.792577	38.2393	CG	ENSMUSG00000033306	intron	Lpp	Zinc finger, LIM-type||Lipoma-preferred partner||-
16	32519903	32520096	194	10	0.576157	0.126863	0.449294	62.6083	CG	ENSMUSG00000052363	intron	Zdhhc19	Palmitoyltransferase, DHHC domain
16	96980482	96980543	62	5	0.75936	0.300189	0.459171	26.4142	CG	Target=L1MdA_II:193-5606;Class=LINE/L1	repeat
16	96980482	96980543	62	5	0.75936	0.300189	0.459171	26.4142	CG	ENSMUSG00000050272	intron	Dscam	Immunoglobulin I-set||Fibronectin type III||Immunoglobulin-like fold||Down syndrome cell adhesion molecule, chordates||Immunoglobulin subtype 2||Immunoglobulin-like domain superfamily||Immunoglobulin-like domain||Immunoglobulin V-set domain||Fibronectin type III superfamily||Immunoglobulin subtype
17	5387066	5387181	116	6	0.55343	0.00812683	0.545303	41.0915	CG	ENSMUSG00000101133	promoter
19	17163221	17163304	84	4	0.704478	0.133032	0.571446	19.7481	CG	ENSMUSG00000039126	intron	Prune2	CRAL-TRIO lipid binding domain||CRAL-TRIO lipid binding domain superfamily||Bcl2-/adenovirus E1B 19kDa-interacting protein 2||DHH phosphoesterase superfamily||DHHA2 domain||DHHA2 domain superfamily
19	53794230	53794303	74	9	0.606379	0.353101	0.253277	36.1735	CG	ENSMUSG00000043639	intron	Rbm20	Matrin/U1-C-like, C2H2-type zinc finger||RNA recognition motif domain||-||RBM20, RNA recognition motif||RNA-binding protein 20||Nucleotide-binding alpha-beta plait domain superfamily||Matrin/U1-C, C2H2-type zinc finger||RNA-binding domain superfamily
2	46729896	46730073	178	5	0.675346	0.15975	0.515597	24.8067	CG	Target=L1MdTf_III:12-6579;Class=LINE/L1	repeat
2	96208610	96208690	81	4	0.577922	0.0135409	0.564381	26.7663	CG	Target=L1MdA_II:229-5975;Class=LINE/L1	repeat
2	130178938	130179003	66	18	0.107217	0.0185639	0.088653	101.87	CG	ENSMUSG00000027404	intron	Snrpb	LSM domain, eukaryotic/archaea-type||LSM domain superfamily||Small ribonucleoprotein associated, SmB/SmN||-
2	130178938	130179003	66	18	0.107217	0.0185639	0.088653	101.87	CG	2:130178748:130179429	CGI
2	145175069	145175163	95	4	0.4746	0.0135409	0.461059	18.3762	CG	ENSMUSG00000063873	intron	Slc24a3	Sodium/potassium/calcium exchanger 3||Sodium/potassium/calcium exchanger||Sodium/calcium exchanger membrane region
3	5423609	5423694	86	4	0.708239	0.0162194	0.69202	29.7425	CG	Target=ID_B1:41-224;Class=SINE/B4	repeat
3	10454884	10454995	112	6	0.634343	0.148305	0.486039	30.032	CG	Target=IAPEz-int:3-2774;Class=LTR/ERVK	repeat
3	91198697	91198866	170	6	0.859627	0.280249	0.579377	36.2603	CG	Target=IAP1-MM_LTR:1-292;Class=LTR/ERVK	repeat
4	23197358	23197466	109	11	0.594355	0.284662	0.309693	53.3555	CG	Target=L1MdA_II:410-4256;Class=LINE/L1	repeat
4	53878628	53878761	134	9	0.649837	0.174772	0.475065	46.4228	CG	Target=AmnSINE1:144-401;Class=SINE/5S-Deu-L2	repeat
4	57157255	57157377	123	5	0.585006	0.0151091	0.569897	35.6846	CG	Target=L1M4:4856-5253;Class=LINE/L1	repeat
4	57710283	57710368	86	6	0.276906	0.012328	0.264578	26.3639	CG	ENSMUSG00000090053	exon	Palm2	Paralemmin||-
4	57710283	57710368	86	6	0.276906	0.012328	0.264578	26.3639	CG	ENSMUSG00000090053	utr3	Palm2	Paralemmin||-
4	57710283	57710368	86	6	0.276906	0.012328	0.264578	26.3639	CG	ENSMUSG00000089945	intron	Pakap	-||Paralemmin||A-kinase anchor protein 2, C-terminal domain
4	77588526	77588646	121	12	0.328173	0.0151091	0.313064	66.6614	CG	Target=L1MdGf_I:94-5586;Class=LINE/L1	repeat
4	77588526	77588646	121	12	0.328173	0.0151091	0.313064	66.6614	CG	ENSMUSG00000028399	intron	Ptprd	Protein-tyrosine phosphatase, active site||PTP type protein phosphatase||Immunoglobulin-like fold||Immunoglobulin I-set||Fibronectin type III||Immunoglobulin-like domain superfamily||Protein-tyrosine phosphatase, catalytic||Immunoglobulin subtype 2||Immunoglobulin-like domain||Immunoglobulin subtype||-||Fibronectin type III superfamily||Protein-tyrosine phosphatase-like||Tyrosine specific protein…
4	101454815	101455071	257	7	0.700232	0.168858	0.531374	42.3653	CG	Target=ID_B1:65-214;Class=SINE/B4	repeat
4	101454815	101455071	257	7	0.700232	0.168858	0.531374	42.3653	CG	ENSMUSG00000028527	intron	Ak4	P-loop containing nucleoside triphosphate hydrolase||Adenylate kinase, active site lid domain||Adenylate kinase subfamily||Adenylate kinase/UMP-CMP kinase||Adenylate kinase 4, mitochondrial||Adenylate kinase 3/4, mitochondrial||Adenylate kinase, conserved site||Adenylate kinase, active site lid domain superfamily
4	105211703	105211795	93	4	0.475993	0.0151091	0.460884	18.4253	CG	ENSMUSG00000028517	intron	Plpp3	Phosphatidic acid phosphatase type 2/haloperoxidase||Lipid phosphate phosphohydrolase 3||Phosphatidic acid phosphatase type 2/haloperoxidase superfamily
4	141498880	141498974	95	5	0.386174	0.0107889	0.375385	23.141	CG	Target=MT2B1:1-521;Class=LTR/ERVL	repeat
4	141498880	141498974	95	5	0.386174	0.0107889	0.375385	23.141	CG	ENSMUSG00000040761	intron	Spen	SHARP, RNA recognition motif 3||RNA recognition motif domain||SHARP, RNA recognition motif 4||Spen paralogue and orthologue SPOC, C-terminal||SHARP, RNA recognition motif 2||Nucleotide-binding alpha-beta plait domain superfamily||SHARP, RNA recognition motif 1||Spen paralogue/orthologue C-terminal, metazoa||RNA-binding domain superfamily||SPOC-like, C-terminal domain superfamily
5	35697345	35697609	265	20	0.726283	0.374258	0.352025	97.9883	CG	ENSMUSG00000036553	exon	Sh3tc1	SH3-like domain superfamily||SH3 domain||Tetratricopeptide repeat||-||Tetratricopeptide-like helical domain superfamily
5	35697345	35697609	265	20	0.726283	0.374258	0.352025	97.9883	CG	ENSMUSG00000036553	utr3	Sh3tc1	SH3-like domain superfamily||SH3 domain||Tetratricopeptide repeat||-||Tetratricopeptide-like helical domain superfamily
5	35697345	35697609	265	20	0.726283	0.374258	0.352025	97.9883	CG	ENSMUSG00000036553	intron	Sh3tc1	SH3-like domain superfamily||SH3 domain||Tetratricopeptide repeat||-||Tetratricopeptide-like helical domain superfamily
5	67708587	67708646	60	4	0.482716	0.0105415	0.472175	21.4395	CG	Target=L1MdA_II:447-5606;Class=LINE/L1	repeat
5	67708587	67708646	60	4	0.482716	0.0105415	0.472175	21.4395	CG	ENSMUSG00000037685	intron	Atp8a1	P-type ATPase, transmembrane domain superfamily||P-type ATPase, subfamily IV||HAD superfamily||P-type ATPase, N-terminal||P-type ATPase, C-terminal||P-type ATPase||HAD-like superfamily||P-type ATPase, cytoplasmic domain N||P-type ATPase, A domain superfamily||P-type ATPase, phosphorylation site||-
5	116193422	116193524	103	4	0.816207	0.160164	0.656042	34.0108	CG	ENSMUSG00000043913	intron	Ccdc60	Protein of unknown function DUF4698
5	124315647	124315841	195	5	0.675189	0.413539	0.261649	12.0248	CG	ENSMUSG00000038126	exon	Mphosph9	M-phase phosphoprotein 9||-
5	124315647	124315841	195	5	0.675189	0.413539	0.261649	12.0248	CG	ENSMUSG00000038126	utr3	Mphosph9	M-phase phosphoprotein 9||-
5	142776188	142776285	98	7	0.60828	0.147535	0.460745	33.879	CG	ENSMUSG00000039477	exon	Tnrc18	-||Bromo adjacent homology (BAH) domain
6	14570352	14570403	52	7	0.824838	0.407503	0.417335	33.9106	CG	Target=MMERVK10C-int:3267-5812;Class=LTR/ERVK	repeat
6	36808501	36808605	105	4	0.95731	0.284837	0.672473	27.058	CG	ENSMUSG00000029838	intron	Ptn	Pleiotrophin/Midkine disulphide-rich domain superfamily||Pleiotrophin/Midkine, N-terminal domain superfamily||Pleiotrophin/Midkine, N-terminal domain||Pleiotrophin/Midkine, C-terminal domain||Pleiotrophin/Midkine heparin-binding growth factor, conserved site||Midkine heparin-binding growth factor||Pleiotrophin/Midkine, C-terminal domain superfamily
6	79522932	79523027	96	10	0.27077	0.0158995	0.25487	47.1478	CG	Target=L1MdA_I:17-6579;Class=LINE/L1	repeat
6	83148277	83148372	96	4	0.708645	0.0158995	0.692746	29.8868	CG	ENSMUSG00000034930	exon	Rtkn	Anillin homology domain||HR1 rho-binding domain||Pleckstrin homology domain||Rhotekin||-
6	83148277	83148372	96	4	0.708645	0.0158995	0.692746	29.8868	CG	ENSMUSG00000034930	intron	Rtkn	Anillin homology domain||HR1 rho-binding domain||Pleckstrin homology domain||Rhotekin||-
7	13232035	13232132	98	11	0.54019	0.128258	0.411932	63.1327	CG	Target=L1MdGf_I:16-6579;Class=LINE/L1	repeat
7	46378274	46378376	103	8	0.491345	0.0124855	0.47886	49.1306	CG	7:46377277:46379278	CGI_shore
7	46378274	46378376	103	8	0.491345	0.0124855	0.47886	49.1306	CG	ENSMUSG00000009471	exon	Myod1	Myc-type, basic helix-loop-helix (bHLH) domain||Myogenic determination factor 5||Myogenic basic muscle-specific protein||Helix-loop-helix DNA-binding domain superfamily
7	66888541	66888630	90	4	0.940003	0.245825	0.694178	28.8879	CG	ENSMUSG00000058145	intron	Adamts17	ADAM, cysteine-rich||Peptidase M12B, ADAM/reprolysin||ADAM-TS Spacer 1||PLAC||-||Zinc finger C2H2-type||Thrombospondin type-1 (TSP1) repeat superfamily||Peptidase M12B, propeptide||Metallopeptidase, catalytic domain superfamily||Thrombospondin type-1 (TSP1) repeat
7	107471278	107471358	81	6	0.579245	0.0701387	0.509107	38.8651	CG	Target=L1MdA_I:1-5606;Class=LINE/L1	repeat
7	107471278	107471358	81	6	0.579245	0.0701387	0.509107	38.8651	CG	ENSMUSG00000062542	intron	Syt9	Synaptotagmin||Synaptotagmin-9||-||C2 domain||C2 domain superfamily
7	123421468	123421549	82	4	0.477408	0.00966684	0.467741	29.8451	CG	ENSMUSG00000030763	exon	Lcmt1	-||S-adenosyl-L-methionine-dependent methyltransferase||Leucine carboxyl methyltransferase 1, LCMT1||Methyltransferase Ppm1/Ppm2/Tcmp
7	123421468	123421549	82	4	0.477408	0.00966684	0.467741	29.8451	CG	ENSMUSG00000030763	intron	Lcmt1	-||S-adenosyl-L-methionine-dependent methyltransferase||Leucine carboxyl methyltransferase 1, LCMT1||Methyltransferase Ppm1/Ppm2/Tcmp
7	140614313	140614388	76	5	0.534335	0.183388	0.350946	24.0903	CG	ENSMUSG00000093942	exon	Olfr46	GPCR, rhodopsin-like, 7TM||G protein-coupled receptor, rhodopsin-like||Olfactory receptor
7	140614313	140614388	76	5	0.534335	0.183388	0.350946	24.0903	CG	ENSMUSG00000093942	utr3	Olfr46	GPCR, rhodopsin-like, 7TM||G protein-coupled receptor, rhodopsin-like||Olfactory receptor
7	140614313	140614388	76	5	0.534335	0.183388	0.350946	24.0903	CG	Target=L1MdTf_III:12-5586;Class=LINE/L1	repeat
8	45005613	45005879	267	4	0.709766	0.0127844	0.696982	27.1119	CG	ENSMUSG00000070047	intron	Fat1	Cadherin conserved site||EGF-like calcium-binding, conserved site||Growth factor receptor cysteine-rich domain superfamily||Cadherin-like||Concanavalin A-like lectin/glucanase domain superfamily||EGF-like calcium-binding domain||EGF-type aspartate/asparagine hydroxylation site||EGF-like domain||-||Cadherin||Laminin G domain||EGF-like, conserved site
8	61310476	61310608	133	6	0.758376	0.235225	0.52315	31.742	CG	ENSMUSG00000031642	intron	Sh3rf1	E3 ubiquitin-protein ligase SH3RF1, second SH3 domain||Zinc finger, RING-type||Zinc finger, RING/FYVE/PHD-type||SH3-like domain superfamily||SH3RF1/SH3RF3, fourth SH3 domain||Zinc finger, RING-type, conserved site||SH3 domain||Zinc finger, C3HC4 RING-type||E3 ubiquitin-protein ligase SH3RF1
8	74807923	74808033	111	6	0.732608	0.235543	0.497065	33.2732	CG	ENSMUSG00000079011	intron
9	26407290	26407354	65	6	0.471221	0.0606892	0.410532	29.4224	CG	Target=L1MdTf_I:16-6579;Class=LINE/L1	repeat
9	39739720	39739771	52	6	0.657795	0.259742	0.398052	27.1587	CG	Target=RLTR1D:1-605;Class=LTR/ERV1	repeat
9	104729685	104729761	77	4	0.475186	0.0140427	0.461144	18.4517	CG	Target=ORR1B2:1-365;Class=LTR/ERVL-MaLR	repeat
9	104729685	104729761	77	4	0.475186	0.0140427	0.461144	18.4517	CG	ENSMUSG00000032564	intron	Cpne4	Copine, C2B domain||von Willebrand factor A-like domain superfamily||C2 domain superfamily||C2 domain||von Willebrand factor, type A||Copine
9	115038318	115038390	73	5	0.281651	0.0133568	0.268295	22.4742	CG	ENSMUSG00000040875	intron	Osbpl10	-||Oxysterol-binding protein, conserved site||Pleckstrin homology domain||Oxysterol-binding protein superfamily||PH-like domain superfamily||Oxysterol-binding protein
9	119042383	119042459	77	11	0.541923	0.25499	0.286934	52.5696	CG	ENSMUSG00000047409	exon	Ctdspl	HAD-like superfamily||HAD superfamily||Dullard phosphatase domain, eukaryotic||FCP1 homology domain
9	119042383	119042459	77	11	0.541923	0.25499	0.286934	52.5696	CG	ENSMUSG00000047409	utr3	Ctdspl	HAD-like superfamily||HAD superfamily||Dullard phosphatase domain, eukaryotic||FCP1 homology domain
X	104272582	104272714	133	8	0.544604	0.164526	0.380077	41.3448	CG	Target=L1MdA_I:71-6579;Class=LINE/L1	repeat
