# Supplementary material for: Maternal Factor Dppa3 Activates 2C-Like Genes and Depresses DNA Methylation in Mouse Embryonic Stem Cells
Source: Front Cell Dev Biol. 2022 Jun 3;10:882671. doi: 10.3389/fcell.2022.882671 (PMC9203971; doi:10.3389/fcell.2022.882671)
Supplement: Supplementary file 3 [file Table1.XLSX]

## Sheet: 20201130
Gene ID	Gene Symbol	Con-1 Expression	Con-2 Expression	OE-1 Expression	OE-2 Expression	Chromosome	Con_D0 Expression	OE_D0 Expression	log2 (OE_D0 / Con_D0)	Pvalue(OE_D0 / Con_D0)	significant
102902673	Gm21992	0.35	0.4	0	0	NC_000085.6	0.375	0	-6.07189	1.48821e-09	Yes
100039863	Gm13306	0.21	0.23	0	0	NC_000070.6	0.22	0	-4.79129	0.000132817	Yes
100862114	Gm21489	0.75	0	0	0	NC_000087.7	0.375	0	-4.48141	0.000706172	Yes
13237	Defa3	1.01	0	0	0	NC_000074.6	0.505	0	-3.78923	0.0110761	Yes
108167961	Gm46319	0.22	0.23	0	0	NC_000078.6	0.225	0	-3.62574	0.0181384	Yes
100503549	Gm10354	0.2	0	0	0	NC_000071.6	0.1	0	-3.49789	0.0257788	Yes
100043809	Frg2f11	0.27	0	0	0	NC_000080.6	0.135	0	-3.33238	0.0390203	Yes
56642	Ankrd2	0.15	0.1	0	0	NC_000085.6	0.125	0	-3.30381	0.0417331	Yes
102639653	LOC102639653	0.64	2.41	0.3	0	NC_000068.7	1.525	0.15	-3.30012	9.52482e-43	Yes
20726	Serpinb9d	0.2	0.03	0	0.03	NC_000079.6	0.115	0.015	-3.15827	0.00756891	Yes
791260	Tomt	0.73	0	0	0.11	NC_000073.6	0.365	0.055	-3.00079	0.00086994	Yes
238057	Gdf7	0.12	0.15	0	0.03	NC_000078.6	0.135	0.015	-2.97763	0.0237441	Yes
22787	Zp2	0.15	0.03	0	0.03	NC_000073.6	0.09	0.015	-2.78923	0.0261693	Yes
108167918	Gm46290	0.79	0.2	0.06	0.1	NT_187003.1	0.495	0.08	-2.6084	1.71069e-07	Yes
56872	Pate4	0.22	0.17	0	0.07	NC_000075.6	0.195	0.035	-2.48645	0.0369699	Yes
17843	Mup4	0.43	0.32	0.08	0.08	NC_000070.6	0.375	0.08	-2.40986	0.00834344	Yes
100039246	Plac9b	1.37	2	0.65	0	NC_000080.6	1.685	0.325	-2.36506	3.36953e-09	Yes
434121	Sult2a4	0.2	0.6	0.17	0	NC_000073.6	0.4	0.085	-2.36331	0.0221076	Yes
100503481	4930453H23Rik	0.51	0	0	0.1	NC_000086.7	0.255	0.05	-2.30381	0.00344917	Yes
57780	Fxyd7	0.34	0.52	0.09	0.09	NC_000073.6	0.43	0.09	-2.30381	0.0169444	Yes
14566	Gdf9	0.32	0.21	0.04	0.07	NC_000077.6	0.265	0.055	-2.20427	0.00595268	Yes
319152	Hist1h3h	0.6	0.71	0	0.29	NC_000079.6	0.655	0.145	-2.18485	0.0161861	Yes
100041354	Gm3286	0.13	0.21	0	0.06	NC_000071.6	0.17	0.03	-2.16718	0.0294636	Yes
102637782	Gm34507	0.11	0.13	0.03	0.03	NC_000083.6	0.12	0.03	-2.1518	0.0298271	Yes
101055951	LOC101055951	0.88	1.18	0.45	0.02	NT_187059.1	1.03	0.235	-2.1318	9.08835e-09	Yes
102634611	Gm32151	0.3	0.45	0.18	0.07	NC_000078.6	0.375	0.125	-2.09736	0.0102011	Yes
18429	Oxt	0.11	0.4	0.03	0.11	NC_000068.7	0.255	0.07	-2.06083	0.0405606	Yes
319173	Hist1h2af	2.65	1.62	0	1.06	NC_000079.6	2.135	0.53	-2.02782	5.01987e-05	Yes
231134	Dok7	0.22	0.83	0.04	0.22	NC_000071.6	0.525	0.13	-2.00741	1.70052e-07	Yes
108167857	LOC108167857	1.1	0.6	0	0.46	NC_000077.6	0.85	0.23	-1.91871	0.00928972	Yes
278672	Duxbl1	0.44	0.74	0.06	0.27	NC_000080.6	0.59	0.165	-1.90332	1.35137e-05	Yes
100043688	Amy2a2	0.31	0	0.08	0	NC_000069.6	0.155	0.04	-1.88641	0.0021366	Yes
272643	Prss43	0.2	0.1	0.05	0.03	NC_000075.6	0.15	0.04	-1.83015	0.0329193	Yes
11807	Apoa2	0.46	0.47	0.12	0.24	NC_000067.6	0.465	0.18	-1.79745	0.036608	Yes
18196	Nsg1	0.13	0.24	0.06	0.05	NC_000071.6	0.185	0.055	-1.75422	0.0162128	Yes
319168	Hist1h2ah	2.38	9.79	2.44	1.19	NC_000079.6	6.085	1.815	-1.73075	8.33759e-11	Yes
100102	Pcsk9	0.25	0.52	0.16	0.08	NC_000070.6	0.385	0.12	-1.6897	1.6166e-05	Yes
100039794	Gm2427	0.32	0.45	0	0.25	NC_000067.6	0.385	0.125	-1.61523	0.00762138	Yes
66104	Tceal6	0.32	0.44	0.08	0.18	NC_000086.7	0.38	0.13	-1.5497	0.0246792	Yes
100303732	Zfp967	11.16	2.85	6.78	0.07	NC_000068.7	7.005	3.425	-1.52448	9.19845e-49	Yes
100048644	Pet117	1.96	0.68	0.42	0.51	NC_000068.7	1.32	0.465	-1.50857	0.0348103	Yes
330440	Sult6b2	0.38	0.15	0.08	0.12	NC_000072.6	0.265	0.1	-1.46731	0.037505	Yes
240755	4933406M09Rik	0.28	0.1	0.05	0.1	NC_000067.6	0.19	0.075	-1.46731	0.037505	Yes
100041012	Gm3095	0.66	0.33	0.21	0.04	NC_000080.6	0.495	0.125	-1.44573	0.0302489	Yes
319170	Hist1h2an	4.12	4.52	3.22	0	NC_000079.6	4.32	1.61	-1.40316	1.49828e-05	Yes
279653	Pcdh19	0.14	0.12	0.07	0.04	NC_000086.7	0.13	0.055	-1.38627	0.000352417	Yes
20472	Six2	0.4	0.06	0.12	0.06	NC_000083.6	0.23	0.09	-1.37579	0.0351579	Yes
101056232	Gm29804	0.14	0.23	0	0.14	NC_000070.6	0.185	0.07	-1.37305	0.0131663	Yes
11298	Aanat	0.17	0.48	0.04	0.19	NC_000077.6	0.325	0.115	-1.36466	0.0244227	Yes
171530	Ucn2	0.37	0.51	0	0.35	NC_000075.6	0.44	0.175	-1.35706	0.0385083	Yes
11813	Apoc2	0.5	1.34	0.7	0.05	NC_000073.6	0.92	0.375	-1.35206	0.0227209	Yes
231004	Samd11	0.33	0.17	0.11	0.09	NC_000070.6	0.25	0.1	-1.34961	0.0152833	Yes
105244413	4930445K14Rik	0.71	0.29	0.24	0.16	NC_000068.7	0.5	0.2	-1.32497	0.00244327	Yes
435802	Cyp4a30b	0.63	0.06	0.25	0.04	NC_000070.6	0.345	0.145	-1.30381	0.011052	Yes
14049	Eya2	0.1	0.58	0.1	0.19	NC_000068.7	0.34	0.145	-1.27734	0.00934917	Yes
16414	Itgb2	0.18	0.16	0.04	0.1	NC_000076.6	0.17	0.07	-1.26199	0.041058	Yes
78655	Eif3j1	0.52	0.14	0	0.28	NC_000068.7	0.33	0.14	-1.25253	0.0081179	Yes
231605	Galnt9	0.37	0.14	0.14	0.08	NC_000071.6	0.255	0.11	-1.1663	0.0199187	Yes
21828	Thbs4	0.22	0.21	0.1	0.09	NC_000079.6	0.215	0.095	-1.1663	0.0199187	Yes
22411	Wnt11	0.45	1.3	0.34	0.54	NC_000073.6	0.875	0.44	-1.14627	0.000213965	Yes
16527	Kcnk3	0.23	0.09	0.06	0.09	NC_000071.6	0.16	0.075	-1.12979	0.0322082	Yes
101055651	Gm6821	0.1	1.53	0.14	0.61	NC_000069.6	0.815	0.375	-1.12863	0.0350225	Yes
105244832	Gm40368	0.42	0.14	0.08	0.25	NC_000072.6	0.28	0.165	-1.12283	0.0429489	Yes
67557	Larp6	0.24	0.29	0.14	0.1	NC_000075.6	0.265	0.12	-1.11938	0.0346009	Yes
14344	Fut2	0.14	0.27	0.04	0.16	NC_000073.6	0.205	0.1	-1.11204	0.0297296	Yes
15564	Htr5b	0.14	0.53	0.17	0.14	NC_000067.6	0.335	0.155	-1.10741	0.0286781	Yes
11733	Ank1	0.2	0.45	0.16	0.13	NC_000074.6	0.325	0.145	-1.08932	0.000828504	Yes
14179	Fgf8	0.45	1.18	0.12	0.66	NC_000085.6	0.815	0.39	-1.08141	0.0164178	Yes
399591	Tmsb15l	4.53	3.71	1.39	2.54	NC_000086.7	4.12	1.965	-1.07511	2.09042e-06	Yes
102636131	Gm13067	0.17	0.28	0.08	0.07	NC_000070.6	0.225	0.075	-1.06997	0.0267912	Yes
100039324	Gm10147	0.36	1.11	0.69	0	NC_000086.7	0.735	0.345	-1.05674	0.0394796	Yes
16524	Kcnj9	0.22	0.1	0.12	0.03	NC_000067.6	0.16	0.075	-1.05227	0.0496063	Yes
69994	Rsc1a1	1.1	5.59	0	3.25	NC_000070.6	3.345	1.625	-1.05018	6.64595e-12	Yes
107221	Ffar4	0.12	0.81	0	0.45	NC_000085.6	0.465	0.225	-1.04601	0.040884	Yes
19215	Ptgds	4.41	5.32	2.35	2.45	NC_000068.7	4.865	2.4	-1.03473	6.28875e-07	Yes
102634727	Gm29485	0.58	1.15	0.25	0.59	NC_000067.6	0.865	0.42	-1.03222	0.0234499	Yes
54377	Cacng4	1.26	0.76	0.35	0.65	NC_000077.6	1.01	0.5	-1.0237	0.0132089	Yes
60322	Chst7	0.25	0.74	0.18	0.29	NC_000086.7	0.495	0.235	-1.01935	0.0091414	Yes
12418	Cbx4	0.22	1.38	0.28	0.52	NC_000077.6	0.8	0.4	-1.00124	4.72475e-07	Yes
15228	Foxg1	0.16	0.44	0.1	0.23	NC_000078.6	0.3	0.165	-0.986416	0.0120242	Yes
243274	Tmem132d	0.6	0.25	0.32	0.11	NC_000071.6	0.425	0.215	-0.981879	0.00101022	Yes
242594	Fyb2	0.11	0.35	0.09	0.15	NC_000070.6	0.23	0.12	-0.981879	0.0390662	Yes
52897	Rbfox3	0.44	0.4	0.2	0.13	NC_000077.6	0.42	0.165	-0.98112	0.0126656	Yes
20538	Slc6a2	0.1	0.2	0.08	0.07	NC_000074.6	0.15	0.075	-0.97305	0.0218698	Yes
105244844	Gm40378	1.12	0.82	0.99	0	NC_000072.6	0.97	0.495	-0.959196	0.0163453	Yes
105980076	Gm45929	0.37	1.11	0.17	0.59	NC_000074.6	0.74	0.38	-0.956238	0.0115426	Yes
108167533	Gm46041	0.38	0.53	0.21	0.26	NC_000074.6	0.455	0.235	-0.948879	0.00694111	Yes
381405	Zfp663	0.12	0.35	0.09	0.19	NC_000068.7	0.235	0.14	-0.943405	0.0172676	Yes
434325	Tmem221	0.11	1.11	0.23	0.41	NC_000074.6	0.61	0.32	-0.93881	0.0251293	Yes
171281	Acot3	0.3	0.34	0.12	0.22	NC_000078.6	0.32	0.17	-0.938757	0.0275187	Yes
328779	Hs3st6	0.69	2.67	0.27	1.48	NC_000083.6	1.68	0.875	-0.923776	0.00101646	Yes
22421	Wnt7a	0.33	0.33	0.12	0.23	NC_000072.6	0.33	0.175	-0.907879	0.0194707	Yes
71746	Rgl3	0.15	1.03	0.15	0.48	NC_000075.6	0.59	0.315	-0.905258	0.00504734	Yes
620631	Ttc30a2	0.91	0	0.09	0.4	NC_000068.7	0.455	0.245	-0.904702	0.0296462	Yes
100040657	Gm2888	0.62	2.56	0.41	1.29	NC_000080.6	1.59	0.85	-0.902042	0.0158551	Yes
13717	Eln	0.51	1.89	0.3	1.04	NC_000071.6	1.2	0.67	-0.900452	2.78451e-06	Yes
236576	Spry3	0.16	0.27	0.1	0.13	NT_165789.2	0.215	0.115	-0.899417	0.0283346	Yes
108168534	Gm46714	21.13	5.81	10.02	4.51	NC_000087.7	13.47	7.265	-0.892614	1.4855e-30	Yes
99663	Clca4a	0.49	0.45	0.21	0.3	NC_000069.6	0.47	0.255	-0.875858	0.00881062	Yes
229927	Clca3b	2.94	0.77	1.38	0.65	NC_000069.6	1.855	1.015	-0.871734	4.50225e-08	Yes
15900	Irf8	0.83	3.87	0.51	2.08	NC_000074.6	2.35	1.295	-0.866402	1.66309e-08	Yes
108168644	Gm46717	17.87	12.91	9.73	7.46	NC_000087.7	15.39	8.595	-0.848732	1.51685e-66	Yes
100504446	Prr22	1.07	0.21	0.5	0.21	NC_000083.6	0.64	0.355	-0.848613	0.0462767	Yes
14254	Flt1	0.2	0.62	0.12	0.33	NC_000071.6	0.41	0.225	-0.83986	0.00689481	Yes
66959	Dusp26	0.62	2.02	0.62	0.87	NC_000074.6	1.32	0.745	-0.836681	0.00111304	Yes
14025	Bcl11a	0.52	0.11	0.16	0.25	NC_000077.6	0.315	0.205	-0.829876	0.0351189	Yes
105245604	Gm41035	0.7	1.45	0.37	0.84	NC_000079.6	1.075	0.605	-0.827303	0.00123003	Yes
104010	Cdh22	0.25	1.02	0.23	0.36	NC_000068.7	0.635	0.295	-0.824741	0.00189487	Yes
108168734	2900093K20Rik	0.93	1.32	0.67	0.6	NC_000068.7	1.125	0.635	-0.819223	0.0138775	Yes
12483	Cd22	0.28	0.36	0.15	0.22	NC_000073.6	0.32	0.185	-0.816497	0.018914	Yes
668178	Mettl7a3	0.99	1.43	0.61	0.77	NC_000081.6	1.21	0.69	-0.806621	0.00678682	Yes
65969	Cubn	0.28	0.51	0.18	0.28	NC_000068.7	0.395	0.23	-0.800272	1.30669e-05	Yes
114602	Zmynd10	0.25	1.22	0.11	0.78	NC_000075.6	0.735	0.445	-0.796324	0.0155012	Yes
20183	Rxrg	0.66	0.9	0.31	0.52	NC_000067.6	0.78	0.415	-0.790214	0.0123283	Yes
75820	Wdr64	0.54	0.21	0.19	0.27	NC_000067.6	0.375	0.23	-0.789234	0.0185583	Yes
13363	Dhh	0.24	1.13	0.17	0.41	NC_000081.6	0.685	0.29	-0.781557	0.00633723	Yes
17318	Mid1	245.23	329.08	152.51	181.73	NC_000086.7	287.155	167.12	-0.774832	0	Yes
232077	Foxi3	2.96	2.13	1.4	1.58	NC_000072.6	2.545	1.49	-0.772784	0.000564793	Yes
12890	Cplx2	0.26	0.36	0.16	0.18	NC_000079.6	0.31	0.17	-0.762422	0.0193802	Yes
105245097	Gm40595	1.61	0.14	0.14	0.91	NC_000076.6	0.875	0.525	-0.761425	0.022554	Yes
104885	Tmem179	0.62	0.61	0.28	0.46	NC_000078.6	0.615	0.37	-0.755603	0.0183806	Yes
108168376	Gm46620	1.01	0.76	0.52	0.53	NC_000084.6	0.885	0.525	-0.749762	0.00222316	Yes
11540	Adora2a	0.26	0.92	0.27	0.46	NC_000076.6	0.59	0.365	-0.747414	0.0219561	Yes
278304	Zfp385c	0.79	2.06	0.43	1.37	NC_000077.6	1.425	0.9	-0.743402	8.13585e-05	Yes
434436	Lsmem2	1.75	0.66	0.89	0.53	NC_000075.6	1.205	0.71	-0.728123	0.0237399	Yes
13388	Dll1	0.19	3.52	0.4	1.84	NC_000083.6	1.855	1.12	-0.724971	1.59298e-06	Yes
105245353	Gm40824	0.34	0.28	0.21	0.17	NC_000077.6	0.31	0.19	-0.721037	0.0393938	Yes
233651	Dchs1	0.12	0.11	0.08	0.06	NC_000073.6	0.115	0.07	-0.718845	0.037512	Yes
26459	Slc27a5	0.21	0.75	0.14	0.44	NC_000073.6	0.48	0.29	-0.718845	0.0498578	Yes
381538	Mroh7	0.16	0.83	0.24	0.37	NC_000070.6	0.495	0.305	-0.718845	0.00724301	Yes
12565	Cdh9	0.85	0.48	0.48	0.27	NC_000081.6	0.665	0.375	-0.718845	0.00724301	Yes
433938	Mn1	0.59	0.6	0.47	0.26	NC_000071.6	0.595	0.365	-0.713099	0.000387161	Yes
213956	Fam83f	0.31	1.05	0.2	0.63	NC_000081.6	0.68	0.415	-0.712272	0.00858434	Yes
331195	A430089I19Rik	0.84	0.75	0.8	0.17	NC_000071.6	0.795	0.485	-0.709962	0.0257004	Yes
212326	Fam149a	0.3	0.32	0.29	0.11	NC_000074.6	0.31	0.2	-0.707704	0.0448827	Yes
319998	Tmem198	0.58	1.49	0.48	0.78	NC_000067.6	1.035	0.63	-0.707019	0.00594986	Yes
15206	Hes2	0.57	1.09	0.33	0.65	NC_000070.6	0.83	0.49	-0.699479	0.00920459	Yes
12348	Car11	1.78	2.12	1.08	1.53	NC_000073.6	1.95	1.305	-0.695575	0.000834208	Yes
22625	Map3k19	0.23	0.33	0.14	0.21	NC_000067.6	0.28	0.175	-0.694837	0.00986871	Yes
331487	Uprt	1.71	1.59	1.02	1.04	NC_000086.7	1.65	1.03	-0.682319	0.0169374	Yes
109857	Cbr3	17.76	6.47	9.45	5.67	NC_000082.6	12.115	7.56	-0.682086	3.00922e-11	Yes
13842	Epha8	0.46	1.16	0.33	0.68	NC_000070.6	0.81	0.505	-0.681013	0.000513292	Yes
21345	Tagln	1.56	1.59	0.86	1.11	NC_000075.6	1.575	0.985	-0.678954	0.00529338	Yes
105244931	Gm40453	4.61	1.34	2.97	0.74	NC_000073.6	2.975	1.855	-0.677893	0.0028103	Yes
100041586	Gm3417	2.86	1.79	2.35	0.82	NC_000083.6	2.325	1.585	-0.677702	0.0185451	Yes
242773	Slc45a1	0.28	1.68	0.28	0.91	NC_000070.6	0.98	0.595	-0.669935	0.00655826	Yes
27140	Tlx3	1.23	0.89	0.8	0.53	NC_000077.6	1.06	0.665	-0.669935	0.0264439	Yes
100043507	Gng5-ps	7.7	6.11	4.34	4.4	NC_000082.6	6.905	4.37	-0.662758	0.00176815	Yes
18858	Pmp22	0.95	2.43	0.78	1.36	NC_000077.6	1.69	1.07	-0.659951	0.00233665	Yes
23882	Gadd45g	0.57	2.38	0.31	1.56	NC_000079.6	1.475	0.935	-0.659951	0.0313784	Yes
13641	Efnb1	0.86	2.23	0.62	1.33	NC_000086.7	1.545	0.975	-0.658409	8.67996e-05	Yes
278279	Tmtc2	0.42	0.54	0.36	0.29	NC_000076.6	0.48	0.325	-0.657039	0.00436574	Yes
22348	Slc32a1	0.37	1.12	0.22	0.73	NC_000068.7	0.745	0.475	-0.656109	0.0132164	Yes
228858	Gdap1l1	0.63	1.08	0.41	0.68	NC_000068.7	0.855	0.545	-0.655651	0.0192551	Yes
228802	Bpifb5	0.47	1.53	0.44	0.84	NC_000068.7	1	0.64	-0.655069	0.0281887	Yes
209268	Igsf1	0.84	2.25	0.79	1.62	NC_000086.7	1.545	1.205	-0.650906	0.000340356	Yes
235674	Acaa1b	2.46	4.82	1.95	2.72	NC_000075.6	3.64	2.335	-0.64915	6.35951e-05	Yes
100504263	2210418O10Rik	14.41	5.06	6.06	6.44	NC_000068.7	9.735	6.25	-0.647521	7.31275e-26	Yes
108168756	Gm46741	0.51	1.61	0.39	0.96	NC_000068.7	1.06	0.675	-0.646012	0.0041815	Yes
328440	Npm2	1.52	1.42	1.14	1.01	NC_000080.6	1.47	1.075	-0.64578	0.0199226	Yes
73453	1700067K01Rik	1.05	1.69	0.73	1.02	NC_000074.6	1.37	0.875	-0.637231	0.0269044	Yes
69772	Bdh2	4.16	7.12	2.79	4.48	NC_000069.6	5.64	3.635	-0.633956	2.46472e-05	Yes
320587	Tmem88b	0.51	0.76	0.31	0.51	NC_000070.6	0.635	0.41	-0.633491	0.0132009	Yes
15423	Hoxc4	0.39	1.08	0.22	0.66	NC_000081.6	0.735	0.44	-0.622337	0.0468812	Yes
105247240	Gm42372	0.23	0.73	0.23	0.39	NC_000073.6	0.48	0.31	-0.620523	0.0254505	Yes
105245406	LOC105245406	3.05	3.8	1.32	3.17	NC_000078.6	3.425	2.245	-0.618363	3.77937e-05	Yes
93898	Cers1	0.74	2.62	0.45	1.74	NC_000074.6	1.68	1.095	-0.617943	0.000508516	Yes
210293	Dock10	0.24	0.49	0.11	0.36	NC_000067.6	0.365	0.235	-0.614957	0.00520588	Yes
20675	Sox3	0.85	0.9	0.51	0.64	NC_000086.7	0.875	0.575	-0.61193	0.0301595	Yes
66079	Tmem42	2.47	0.82	1.4	0.83	NC_000075.6	1.645	1.115	-0.61193	0.0301595	Yes
228787	Xkr7	0.53	0.27	0.2	0.24	NC_000068.7	0.4	0.22	-0.607031	0.0108708	Yes
434130	Ccdc8	1.85	1.78	1.3	1.08	NC_000073.6	1.815	1.19	-0.605025	0.00206047	Yes
102443351	Xntrpc	0.41	0.4	0.3	0.24	NC_000073.6	0.405	0.27	-0.593796	0.0328611	Yes
208994	Fam83b	0.35	0.41	0.24	0.27	NC_000075.6	0.38	0.255	-0.58615	0.0489446	Yes
665780	Zscan4b	19.35	30.67	25.58	48.17	NC_000073.6	25.01	36.875	0.557497	1.47474e-32	Yes
353208	Zfp931	4.05	1.31	5.28	2.61	NC_000068.7	2.68	3.945	0.557733	8.38496e-05	Yes
320225	Catsperg1	0.16	1.05	0.44	1.38	NC_000073.6	0.605	0.91	0.557863	0.00200781	Yes
338365	Slc41a2	0.14	0.46	0.18	0.7	NC_000076.6	0.3	0.44	0.559966	0.0316037	Yes
30946	Abt1	32.97	28.69	42.68	48.42	NC_000079.6	30.83	45.55	0.560542	6.86352e-101	Yes
13706	Cela2a	1.9	1.96	2.07	3.64	NC_000070.6	1.93	2.855	0.562321	0.0173226	Yes
74691	Tdrd9	0.19	0.41	0.29	0.74	NC_000078.6	0.3	0.515	0.562441	0.0358319	Yes
13607	Eda	0.75	1.29	1.02	2	NC_000086.7	1.02	1.51	0.563117	4.06933e-05	Yes
16452	Jak2	1.47	4.28	2.58	5.2	NC_000085.6	2.875	3.89	0.563539	1.56632e-13	Yes
16543	Mdfic	1.3	1.79	2.11	2.34	NC_000072.6	1.545	2.225	0.563983	3.25117e-05	Yes
668039	Gm14434	11.89	0	6.61	11.23	NC_000068.7	5.945	8.92	0.564006	1.13736e-21	Yes
209966	Pgbd5	0.78	0.69	1	1.11	NC_000074.6	0.735	1.055	0.564609	0.0079982	Yes
12519	Cd80	4.44	3.33	4.3	6.47	NC_000082.6	3.885	5.385	0.56507	3.16493e-07	Yes
104349	Zfp119a	1.41	0.63	1.92	1.18	NC_000083.6	1.02	1.55	0.565219	0.0047756	Yes
195733	Grhl1	2.89	2.48	4.1	3.86	NC_000078.6	2.685	3.98	0.565609	2.09523e-08	Yes
11910	Atf3	0.19	2.08	0.65	2.72	NC_000067.6	1.135	1.685	0.566557	0.00630744	Yes
140781	Myh7	0.5	0.38	0.67	0.64	NC_000080.6	0.44	0.655	0.566648	0.002606	Yes
100862470	LOC100862470	7.65	2.07	8.64	5.83	NT_166299.2	4.86	7.235	0.56814	5.52067e-08	Yes
76142	Ppp1r14c	0.61	0.82	1.01	1.1	NC_000076.6	0.715	1.055	0.568606	0.0188063	Yes
79202	Tnfrsf22	64.21	64.89	86.5	105.48	NC_000073.6	64.55	95.99	0.570551	2.30607e-203	Yes
93717	Pcdhga9	0.28	0.53	0.52	0.69	NC_000084.6	0.405	0.605	0.570964	0.010247	Yes
333669	Gm5134	1.58	1.94	2.65	2.64	NC_000076.6	1.76	2.645	0.573557	3.12428e-05	Yes
385377	Pnma5	9.52	17.29	16.64	23.4	NC_000086.7	13.405	20.02	0.574167	4.56074e-27	Yes
347711	Pramel6	5.79	1.23	7.7	3.13	NC_000068.7	3.51	5.415	0.574228	5.75931e-06	Yes
268379	Abca13	0.13	0.28	0.23	0.37	NC_000077.6	0.205	0.3	0.575603	0.00137794	Yes
12733	Clcnka	0.94	0.52	1.01	1.16	NC_000070.6	0.73	1.085	0.576569	0.0133651	Yes
216350	Tspan8	0.77	2.96	2.03	3.4	NC_000076.6	1.865	2.715	0.576852	0.00737454	Yes
217143	Gpr179	0.16	0.34	0.31	0.45	NC_000077.6	0.25	0.38	0.576852	0.00737454	Yes
52815	Ldhd	0.47	1.01	0.83	1.39	NC_000074.6	0.74	1.11	0.577199	0.0166153	Yes
100101919	Dnah7c	0.11	0.19	0.17	0.31	NC_000067.6	0.15	0.24	0.577234	0.0317095	Yes
12521	Cd82	0.23	1.67	0.76	1.98	NC_000068.7	0.95	1.37	0.578421	0.0164097	Yes
666747	Trim43b	1.12	0.95	1.49	1.61	NC_000075.6	1.035	1.55	0.578824	0.0040837	Yes
102141	Snx25	2.03	4.36	3.69	5.68	NC_000074.6	3.195	4.685	0.579546	2.95599e-09	Yes
270035	Letm2	0.54	1.97	1.3	2.55	NC_000074.6	1.255	1.925	0.58056	0.000937731	Yes
242702	Myom3	0.35	0.41	0.53	0.75	NC_000070.6	0.38	0.64	0.582619	0.0079672	Yes
102640399	102640399	0.22	0.32	0.48	0.37	NC_000073.6	0.27	0.425	0.583895	0.0192297	Yes
233186	Siglecf	0.61	0.67	0.66	1.26	NC_000073.6	0.64	0.96	0.586405	0.0157167	Yes
11624	Ahrr	0.32	0.75	0.64	0.98	NC_000079.6	0.535	0.81	0.586782	0.00275153	Yes
21983	Tpbg	2.48	2.18	3.75	3.23	NC_000075.6	2.33	3.49	0.590027	3.93314e-08	Yes
246788	Trpv3	0.14	0.76	0.27	0.98	NC_000077.6	0.45	0.625	0.590372	0.00534335	Yes
93722	Pcdhga10	0.59	0.72	1.06	0.92	NC_000084.6	0.655	0.99	0.591321	0.00088087	Yes
110958	M1ap	1.79	5.04	3.74	6.05	NC_000072.6	3.415	4.895	0.591532	3.66787e-06	Yes
52793	Fam3b	1	2.17	1.27	3.51	NC_000082.6	1.585	2.39	0.592815	0.0277672	Yes
55994	Smad9	0.33	0.51	0.46	0.8	NC_000069.6	0.42	0.63	0.59403	0.00356512	Yes
12922	Crhr2	0.55	0.72	1.02	0.84	NC_000072.6	0.635	0.93	0.594622	0.0150353	Yes
22767	Zfy1	2.6	5.62	4.5	7.92	NC_000087.7	4.11	6.21	0.595204	6.01962e-11	Yes
103511	Calhm5	2.6	1.83	3.43	3.27	NC_000076.6	2.215	3.35	0.596294	0.000118239	Yes
329984	Pramef25	1.16	1.73	1.67	2.71	NC_000070.6	1.445	2.19	0.596959	0.000783527	Yes
14164	Fgf1	1.38	1.54	1.64	2.67	NC_000084.6	1.46	2.155	0.597	4.46477e-06	Yes
69824	Glod5	9.32	11.59	15.31	16.08	NC_000086.7	10.455	15.695	0.597278	3.27057e-07	Yes
72480	Tspyl4	0.94	1.49	1.58	2.09	NC_000076.6	1.215	1.835	0.600268	2.08401e-05	Yes
75462	1700001C19Rik	0.74	1.97	1.01	2.59	NC_000083.6	1.355	1.8	0.602818	0.0491552	Yes
76486	Ly6k	2.13	7.58	4.75	9.98	NC_000081.6	4.855	7.365	0.603083	0.000191619	Yes
242939	Cpz	0.46	0.72	0.77	1.02	NC_000071.6	0.59	0.895	0.603083	0.0265087	Yes
224024	Scarf2	0.2	0.55	0.33	0.74	NC_000082.6	0.375	0.535	0.603083	0.0340044	Yes
52331	Stbd1	0.14	1.05	0.5	1.3	NC_000071.6	0.595	0.9	0.603083	0.0340044	Yes
245109	Zscan4c	14.38	19.34	18.18	33.19	NC_000073.6	16.86	25.685	0.603627	4.8725e-34	Yes
69479	1700029J07Rik	0.36	0.66	0.65	0.92	NC_000074.6	0.51	0.785	0.603794	0.0368792	Yes
93702	Pcdhgb5	0.38	0.55	0.56	0.85	NC_000084.6	0.465	0.705	0.605111	0.00424443	Yes
246104	Rhbdl3	0.32	0.5	0.52	0.77	NC_000077.6	0.41	0.645	0.60601	0.0114611	Yes
243833	Zfp128	0.3	0.42	0.59	0.5	NC_000073.6	0.36	0.545	0.60655	0.0200703	Yes
228003	Klhl41	0.77	0.52	1.05	0.92	NC_000068.7	0.645	0.985	0.607472	0.0112566	Yes
105242851	Gm38947	96.68	92.26	137.02	151.23	NC_000073.6	94.47	144.125	0.607944	6.07271e-215	Yes
102371	Myzap	0.53	1.25	0.85	1.87	NC_000075.6	0.89	1.36	0.609656	0.0046745	Yes
625530	Usp17le	5.13	7.46	8.5	10.7	NC_000073.6	6.295	9.6	0.609844	1.23224e-12	Yes
666806	Gm8300	9.13	16.1	14.56	23.96	NC_000078.6	12.615	19.26	0.6105	5.60166e-22	Yes
102640920	Pvrig	0.14	0.63	0.34	0.72	NC_000071.6	0.385	0.53	0.611211	0.0107674	Yes
22772	Zic2	10.22	5.45	15.3	8.65	NC_000080.6	7.835	11.975	0.612749	4.1861e-22	Yes
100039934	Gm15085	1.03	0.79	1.57	1.22	NC_000086.7	0.91	1.395	0.61312	0.00664576	Yes
234395	Ushbp1	0.7	1.11	1.33	1.41	NC_000074.6	0.905	1.37	0.613972	0.00174794	Yes
217843	Unc79	0.13	0.13	0.18	0.21	NC_000078.6	0.13	0.195	0.615362	0.0367137	Yes
11421	Ace	0.81	6.59	2.79	8.85	NC_000077.6	3.7	5.82	0.617113	9.19818e-17	Yes
21936	Tnfrsf18	1.1	1.8	1.74	2.52	NC_000070.6	1.45	2.13	0.618513	0.00807854	Yes
72318	Cyth4	0.35	0.88	0.61	1.28	NC_000081.6	0.615	0.945	0.618513	0.00807854	Yes
64454	Slc5a4b	0.72	0.84	0.93	1.38	NC_000076.6	0.78	1.155	0.620785	0.0130633	Yes
633057	Gm7102	27.18	26.96	34.54	48.96	NC_000085.6	27.07	41.75	0.621304	5.35884e-41	Yes
408065	Zfp456	1.27	0.96	1.59	1.84	NC_000079.6	1.115	1.715	0.621481	1.4048e-05	Yes
75847	Ispd	0.65	0.84	1.05	1.36	NC_000078.6	0.745	1.205	0.621699	0.00299074	Yes
435337	Gm5662	15.17	19.15	20.5	32.51	NC_000078.6	17.16	26.505	0.624743	2.43779e-30	Yes
21934	Tnfrsf11a	0.18	0.26	0.15	0.56	NC_000067.6	0.22	0.355	0.627757	0.040887	Yes
100039052	Gm2022	15.45	20.09	21.39	33.65	NC_000078.6	17.77	27.52	0.62891	1.85252e-31	Yes
93673	Nat8f2	0.3	0.58	0.59	0.77	NC_000072.6	0.44	0.68	0.629013	0.0132793	Yes
243866	Gm4969	1.94	0.72	2.83	1.13	NC_000073.6	1.33	1.98	0.629556	0.000363663	Yes
93704	Pcdhgb7	0.91	1.17	1.7	1.52	NC_000084.6	1.04	1.61	0.629695	7.06466e-06	Yes
433287	Gm15455	0.83	0.53	0.84	1.27	NC_000067.6	0.68	1.055	0.629947	0.00308348	Yes
623166	Prr23a1	1.6	3.81	3.61	4.76	NC_000075.6	2.705	4.185	0.631494	0.000544749	Yes
14070	F8a	0.68	1.37	1.6	1.58	NC_000086.7	1.025	1.59	0.63411	0.000910233	Yes
18426	Ovol1	0.51	0.75	0.86	1.1	NC_000085.6	0.63	0.98	0.634589	0.00529313	Yes
70127	Dpf3	0.63	0.78	0.73	1.48	NC_000078.6	0.705	1.105	0.634792	0.0202042	Yes
16833	Ldhc	1.04	1.52	1.53	2.51	NC_000073.6	1.28	2.02	0.635873	0.00824811	Yes
268949	Mucl3	0.79	1.1	1.47	1.49	NC_000083.6	0.945	1.48	0.637118	0.00231529	Yes
67795	Rnls	0.72	0.87	0.94	1.46	NC_000085.6	0.795	1.2	0.638248	0.0224303	Yes
215798	Adgrg6	0.65	0.26	0.72	0.74	NC_000076.6	0.455	0.73	0.638273	0.000294639	Yes
102638435	LOC102638435	0.16	2.21	0.53	3.17	NC_000067.6	1.185	1.85	0.638707	0.0458854	Yes
380709	Spata22	2.4	1.38	3.62	2.54	NC_000077.6	1.89	3.08	0.639609	0.000370062	Yes
545913	Zscan4d	13.82	17.18	18.06	30.84	NC_000073.6	15.5	24.45	0.639613	3.18664e-37	Yes
102633782	Gm31526	3.6	2.52	4.75	4.81	NC_000071.6	3.06	4.78	0.640302	6.00032e-08	Yes
231991	Creb5	0.1	0.32	0.14	0.42	NC_000072.6	0.21	0.28	0.641261	0.0300037	Yes
329650	Med12l	0.45	0.93	0.77	1.43	NC_000069.6	0.69	1.1	0.642271	1.43408e-08	Yes
75013	4930502E18Rik	4.65	5.91	7.25	9.25	NC_000086.7	5.28	8.25	0.642783	1.22733e-07	Yes
276950	Slfn8	0.41	1.38	0.92	1.85	NC_000077.6	0.895	1.385	0.643696	0.000114431	Yes
66425	Pcp4l1	0.39	0.86	0.6	1.35	NC_000067.6	0.625	0.975	0.643725	0.0374958	Yes
68955	Srrm4	0.3	0.38	0.46	0.59	NC_000071.6	0.34	0.525	0.644306	0.000734976	Yes
14431	Gamt	1.19	1.4	2.53	1.61	NC_000076.6	1.295	2.07	0.646152	0.0191659	Yes
18389	Oprl1	0.28	0.33	0.42	0.53	NC_000068.7	0.305	0.475	0.648171	0.0216536	Yes
234155	Mboat4	0.61	0.58	0.8	1.06	NC_000074.6	0.595	0.93	0.64841	0.0267282	Yes
382243	Gm10439	0.17	1.39	0.57	1.89	NC_000086.7	0.78	1.23	0.649174	0.0118983	Yes
105242927	Gm38999	0.72	3.56	1.6	5.11	NC_000073.6	2.14	3.355	0.649626	8.72366e-05	Yes
68655	Fndc1	0.16	0.22	0.19	0.4	NC_000083.6	0.19	0.295	0.650389	0.0244757	Yes
72046	Urgcp	1.43	0.83	1.84	1.77	NC_000077.6	1.13	1.805	0.650978	7.62456e-06	Yes
666185	Gm7969	5.76	9.41	8.39	15.55	NC_000079.6	7.585	11.97	0.655423	7.08278e-24	Yes
192986	Cyb5d2	1.61	2.12	2.53	3.35	NC_000077.6	1.865	2.94	0.65652	5.66332e-06	Yes
100043813	Rps27rt	88.8	92.74	113.14	174.27	NC_000075.6	90.77	143.705	0.658876	1.31109e-33	Yes
71562	Afmid	1.29	1.72	1.78	3.02	NC_000077.6	1.505	2.4	0.658899	5.53871e-05	Yes
233424	Tmc3	0.16	0.42	0.32	0.51	NC_000073.6	0.29	0.415	0.659667	0.00175204	Yes
77706	Abcb5	0.59	0.67	0.98	0.98	NC_000078.6	0.63	0.98	0.660073	0.000561892	Yes
18755	Prkch	0.49	0.5	0.82	0.75	NC_000078.6	0.495	0.785	0.661977	0.00370743	Yes
668137	Gm8994	15.49	16.41	19.52	31.16	NC_000072.6	15.95	25.34	0.664073	1.14998e-27	Yes
93724	Pcdhga12	1.65	1.95	2.28	3.43	NC_000084.6	1.8	2.855	0.664961	3.08695e-11	Yes
620551	LOC620551	1.03	1.2	1.03	2.53	NT_187059.1	1.115	1.78	0.665982	0.00462363	Yes
110454	Ly6a	16.27	5.76	26.1	8.75	NC_000081.6	11.015	17.425	0.666715	1.60874e-12	Yes
67543	Pabpc6	0.34	0.3	0.59	0.42	NC_000083.6	0.32	0.505	0.666897	0.0260915	Yes
64337	Gng13	2.04	4.13	4.63	5.15	NC_000083.6	3.085	4.89	0.667602	0.0169859	Yes
100042776	Gm4027	10.26	21.79	20.79	29.45	NC_000078.6	16.025	25.12	0.668575	3.25987e-18	Yes
12292	Cacna1s	0.58	0.62	0.76	1.09	NC_000067.6	0.6	0.925	0.668672	0.000668907	Yes
328971	Spink10	0.98	5.61	1.7	8.76	NC_000084.6	3.295	5.23	0.670198	2.54047e-11	Yes
100039269	Gm2128	0.73	0.26	1.07	0.5	NC_000073.6	0.495	0.785	0.671818	0.00902018	Yes
70503	Ddo	0.44	0.71	0.65	1.18	NC_000076.6	0.575	0.915	0.671948	0.00847978	Yes
242502	Gm428	2.6	1.43	3.41	3.26	NC_000070.6	2.015	3.335	0.67284	0.000312794	Yes
93695	Gpnmb	0.7	0.69	1.15	1.07	NC_000072.6	0.695	1.11	0.673518	0.000293456	Yes
628709	Gm10324	26.48	11.51	37.83	23.23	NC_000079.6	18.995	30.53	0.675521	8.14682e-48	Yes
14810	Grin1	1.21	5.73	4.38	6.62	NC_000068.7	3.47	5.5	0.676497	6.59982e-17	Yes
217316	Slc16a5	0.64	0.62	1	0.79	NC_000077.6	0.63	0.895	0.677084	0.00497603	Yes
14869	Gstp2	20.85	21.8	32.59	35.66	NC_000085.6	21.325	34.125	0.677777	1.36788e-18	Yes
229320	Clrn1	0.42	0.46	0.54	0.87	NC_000069.6	0.44	0.705	0.679778	0.0119056	Yes
20287	Sct	1.76	2.98	3.33	4.14	NC_000073.6	2.37	3.735	0.682937	0.0161713	Yes
100861898	Gm21936	9.07	7.32	9.53	16.93	NC_000078.6	8.195	13.23	0.683369	2.99522e-05	Yes
100039042	Gm2016	21.51	24.02	30.77	42.47	NC_000078.6	22.765	36.62	0.683403	3.59146e-46	Yes
228846	D630003M21Rik	0.35	0.47	0.66	0.65	NC_000068.7	0.41	0.655	0.683702	0.00418216	Yes
105855	Nckap1l	3	3.22	4.74	5.52	NC_000081.6	3.11	5.13	0.684533	5.00227e-18	Yes
12523	Cd84	16.14	9.1	23.04	17.65	NC_000067.6	12.62	20.345	0.686184	1.25648e-48	Yes
223843	Dbx2	0.51	1.24	0.81	2.01	NC_000081.6	0.875	1.41	0.688553	0.0014031	Yes
100505397	Gm20385	1.89	1.49	2.65	2.74	NC_000071.6	1.69	2.695	0.689008	2.837e-05	Yes
73301	Ttc29	0.64	1.55	1.23	2.32	NC_000074.6	1.095	1.775	0.692351	0.000217455	Yes
16952	Anxa1	3.66	4.03	5.19	7.27	NC_000085.6	3.845	6.23	0.693357	1.29418e-07	Yes
102635566	LOC102635566	0.14	0.07	0.15	0.19	NC_000071.6	0.105	0.17	0.694671	0.024786	Yes
100503964	Gm17266	0.33	1.78	0.77	2.64	NC_000084.6	1.055	1.705	0.696193	0.00018361	Yes
14561	Gdf11	0.52	0.4	0.77	0.73	NC_000076.6	0.46	0.75	0.696193	0.0355523	Yes
100043108	Cyp2c69	0.64	0.27	0.66	0.82	NC_000085.6	0.455	0.74	0.696255	0.03932	Yes
55938	Apom	2.07	2.2	3.46	3.47	NC_000083.6	2.135	3.465	0.699591	0.00496642	Yes
227231	Cps1	0.23	0.15	0.29	0.33	NC_000067.6	0.19	0.31	0.700931	0.0171353	Yes
671564	Rnf212	0.76	1.35	1.16	2.19	NC_000071.6	1.055	1.675	0.702276	0.00199768	Yes
14611	Gja3	0.12	0.47	0.19	0.77	NC_000080.6	0.295	0.48	0.702619	0.0401926	Yes
102637947	LOC102637947	2.64	1.85	3.17	4.24	NC_000070.6	2.245	3.705	0.702997	0.0132941	Yes
72014	Btbd17	0.3	0.65	0.47	0.85	NC_000077.6	0.475	0.66	0.705816	0.00966736	Yes
233801	Acsm4	0.89	0.37	1.19	0.87	NC_000073.6	0.63	1.03	0.707192	0.00625586	Yes
101055806	Gm10378	2.84	1.3	3.46	3.37	NC_000080.6	2.07	3.415	0.708086	5.78826e-05	Yes
381944	Usp17lb	4.58	4.41	5.86	8.25	NC_000073.6	4.495	7.055	0.708591	1.91018e-09	Yes
232035	Ccser1	0.59	0.74	1.02	1.19	NC_000072.6	0.665	1.105	0.709679	0.000329847	Yes
93689	Lmod1	0.17	0.5	0.27	0.82	NC_000067.6	0.335	0.545	0.711459	0.00702127	Yes
70951	Spata1	0.83	1.12	1.06	2.12	NC_000069.6	0.975	1.59	0.711884	0.00215153	Yes
216177	AU041133	0.44	0.29	0.79	0.4	NC_000076.6	0.365	0.595	0.713254	0.020039	Yes
14462	Gata3	0.34	0.16	0.46	0.35	NC_000068.7	0.25	0.405	0.714729	0.033293	Yes
108167571	Gm43263	0.97	1.77	1.73	2.75	NC_000074.6	1.37	2.24	0.715533	0.00627007	Yes
544990	Gm5795	1.12	1.93	1.98	3.03	NC_000080.6	1.525	2.505	0.719693	0.00410431	Yes
225791	Zadh2	0.41	0.42	0.45	0.89	NC_000084.6	0.415	0.67	0.720735	0.00438024	Yes
76927	Tsacc	4.62	3.73	7.25	7.11	NC_000069.6	4.175	7.18	0.721403	0.000419491	Yes
100270744	Btbd18	0.87	1.37	1.3	2.38	NC_000068.7	1.12	1.84	0.721728	2.26408e-06	Yes
18040	Nefm	1.17	2.39	2.36	3.51	NC_000080.6	1.78	2.935	0.725513	7.32042e-09	Yes
100042054	Gm3194	1.47	6.75	3.94	6.57	NC_000080.6	4.11	5.255	0.726104	7.51568e-05	Yes
17960	Nat1	0.64	0.43	0.79	0.87	NC_000074.6	0.535	0.83	0.730036	0.0185855	Yes
21950	Tnfsf9	2.13	3.64	5.48	3.95	NC_000083.6	2.885	4.715	0.730633	9.87553e-06	Yes
232156	Slc4a5	2.37	1.83	3.95	2.98	NC_000072.6	2.1	3.465	0.730652	9.55442e-16	Yes
20856	Stc2	2.06	6.7	4.98	9.55	NC_000077.6	4.38	7.265	0.731188	1.15599e-11	Yes
545693	Gm13043	0.69	0.68	1.02	1.46	NC_000070.6	0.685	1.24	0.731728	0.0106501	Yes
102638085	LOC102638085	0.23	0.18	0.3	0.38	NC_000071.6	0.205	0.34	0.732279	0.000232347	Yes
272322	Arntl2	3.23	4.05	5.42	7.15	NC_000072.6	3.64	6.285	0.732364	1.5961e-14	Yes
19256	Ptpn20	0.37	1.43	0.93	1.94	NC_000080.6	0.9	1.435	0.735049	0.000141851	Yes
22127	Tsx	3.83	6.95	6.03	11.96	NC_000086.7	5.39	8.995	0.738013	4.00387e-07	Yes
239552	Apol8	0.46	0.4	0.64	0.72	NC_000081.6	0.43	0.68	0.738013	0.0168742	Yes
73176	3110040M04Rik	0.45	0.66	0.39	1.47	NC_000067.6	0.555	0.93	0.738013	0.0168742	Yes
17199	Mc1r	0.36	0.66	1.03	0.66	NC_000074.6	0.51	0.845	0.738936	0.000744276	Yes
100043915	Gm4724	0.52	11.79	10.74	9.61	NC_000068.7	6.155	10.175	0.74086	7.50148e-39	Yes
380701	Slc47a2	0.8	0.63	1.33	1.07	NC_000077.6	0.715	1.2	0.744556	0.00214439	Yes
83553	Tktl1	0.42	1.16	1.12	1.52	NC_000086.7	0.79	1.32	0.746819	0.000511391	Yes
68511	Dcdc2c	21.28	17.35	30.17	34.84	NC_000078.6	19.315	32.505	0.747518	4.48529e-39	Yes
320635	Cyb5r2	0.23	1.58	0.82	2.19	NC_000073.6	0.905	1.505	0.748514	0.00574652	Yes
544808	AA623943	1.63	1.91	2.75	3.42	NC_000077.6	1.77	3.085	0.749606	0.00299871	Yes
70080	Igsf23	4.25	2.57	6.63	5.41	NC_000073.6	3.41	6.02	0.753149	3.08681e-07	Yes
13532	Usp17lc	3.93	6.78	7.3	10.76	NC_000073.6	5.355	9.03	0.753441	4.10466e-14	Yes
16322	Inha	0.19	0.73	0.72	0.82	NC_000067.6	0.46	0.77	0.753885	0.0396663	Yes
77836	Mlana	3.31	2.6	5.28	3.3	NC_000085.6	2.955	4.29	0.755086	0.0026731	Yes
16858	Lgals7	1.16	1.48	1.6	2.8	NC_000073.6	1.32	2.2	0.755086	0.0288873	Yes
13164	Dazl	7.65	17.98	13.89	29.51	NC_000083.6	12.815	21.7	0.756365	3.60112e-54	Yes
433698	Fam205a1	0.2	0.12	0.16	0.4	NC_000070.6	0.16	0.28	0.760319	0.00806397	Yes
236537	Zfp352	0.66	1.48	1.69	1.93	NC_000070.6	1.07	1.81	0.760821	7.71777e-05	Yes
216974	Proca1	1.11	1.25	1.24	2.11	NC_000077.6	1.18	1.675	0.760963	0.00298299	Yes
66717	Ccdc96	0.56	0.19	0.85	0.43	NC_000071.6	0.375	0.64	0.760963	0.00298299	Yes
13067	Cyct	5.5	17.63	12.95	26.48	NC_000068.7	11.565	19.715	0.763548	2.16803e-12	Yes
17961	Nat2	1.84	2.42	3.15	3.69	NC_000074.6	2.13	3.42	0.766274	8.52442e-07	Yes
332923	Gm12794	3.62	2.81	4.48	6.53	NC_000070.6	3.215	5.505	0.770709	2.7266e-08	Yes
170734	Zscan5b	0.4	0.41	0.49	0.9	NC_000073.6	0.405	0.695	0.770729	0.0213096	Yes
13653	Egr1	12.64	22.48	12.99	47.58	NC_000084.6	17.56	30.285	0.779505	2.20574e-82	Yes
107770	Tm6sf2	0.69	0.98	1.21	1.67	NC_000074.6	0.835	1.44	0.781681	0.00413394	Yes
74401	Terb2	2.14	1.81	3.24	3.57	NC_000068.7	1.975	3.405	0.783656	7.8066e-08	Yes
100041057	LOC100041057	0.19	0.9	0.83	1.23	NT_166281.1	0.545	1.03	0.783968	0.00677554	Yes
666331	LOC666331	2.46	1.01	3.64	2.7	NC_000077.6	1.735	3.17	0.785144	0.000905416	Yes
73333	Slc25a31	5.68	9.67	9.14	17.37	NC_000069.6	7.675	13.255	0.785553	2.95488e-26	Yes
666528	Zfp541	0.22	0.2	0.34	0.34	NC_000073.6	0.21	0.34	0.785947	0.00743589	Yes
329207	Rbm44	3	10.46	6.94	16.21	NC_000067.6	6.73	11.575	0.78656	2.67417e-41	Yes
666209	Gm7982	0.5	0.59	1.11	0.77	NC_000071.6	0.545	0.94	0.786954	0.00459055	Yes
665270	Plb1	0.4	1.46	1.13	2.62	NC_000071.6	0.93	1.875	0.788639	1.44298e-06	Yes
83379	Klb	0.21	0.16	0.33	0.38	NC_000071.6	0.185	0.355	0.795728	0.040847	Yes
666377	Gm8069	1.51	0.6	1.7	1.99	NC_000071.6	1.055	1.845	0.796824	0.0319527	Yes
195208	Dcdc2a	0.19	0.44	0.52	0.61	NC_000079.6	0.315	0.565	0.797787	0.0112288	Yes
102632837	Rnf212b	0.66	3.28	1.8	5.2	NC_000080.6	1.97	3.5	0.798179	1.19614e-05	Yes
54003	Nell2	0.73	1.31	1.23	2.31	NC_000081.6	1.02	1.77	0.798808	1.24426e-06	Yes
110312	Pmch	1.48	0.51	2.23	1.23	NC_000076.6	0.995	1.73	0.798866	0.0221907	Yes
21943	Tnfsf11	0.34	0.28	0.42	0.66	NC_000080.6	0.31	0.54	0.800529	0.0246595	Yes
240427	Setbp1	0.11	0.13	0.18	0.24	NC_000084.6	0.12	0.21	0.802652	0.00313643	Yes
23968	Nlrp5	0.29	0.18	0.39	0.42	NC_000073.6	0.235	0.405	0.803996	0.0150279	Yes
665033	Col6a5	0.34	0.69	0.51	1.31	NC_000075.6	0.515	0.91	0.805314	2.1678e-09	Yes
100039175	Gm9780	1.85	2.64	2.5	5.23	NC_000080.6	2.245	3.865	0.805834	0.000112193	Yes
17929	Myom1	0.31	0.24	0.48	0.46	NC_000083.6	0.275	0.47	0.806617	0.000775837	Yes
98365	Slamf9	0.9	1.33	1.36	2.54	NC_000067.6	1.115	1.95	0.806617	0.00264348	Yes
637578	Gm20765	6.01	5.02	1.05	19.07	NC_000076.6	5.515	10.06	0.806854	9.11109e-10	Yes
241230	St8sia6	2.77	3.4	3.86	6.5	NC_000068.7	3.085	5.18	0.811372	3.21689e-25	Yes
108167809	Gm46223	1.36	0.41	2.58	0.53	NC_000076.6	0.885	1.555	0.814542	0.000172487	Yes
546118	Ubtfl1	0.54	0.59	0.62	1.37	NC_000075.6	0.565	0.995	0.81593	0.000885017	Yes
71854	Dpep3	0.62	0.94	0.6	2.18	NC_000074.6	0.78	1.39	0.821084	0.00151975	Yes
668357	Dmrtc1c2	2.32	2.42	3.2	5.36	NC_000086.7	2.37	4.28	0.824565	2.75051e-07	Yes
329986	BC080695	0.5	0.89	1.27	1.17	NC_000070.6	0.695	1.22	0.826146	0.000760291	Yes
629242	Gm6958	10.94	8.94	15.79	19.58	NC_000082.6	9.94	17.685	0.827021	5.14154e-66	Yes
100039899	Tex13d	0.54	1.41	0.94	2.53	NC_000086.7	0.975	1.735	0.830751	3.47457e-05	Yes
23832	Xcr1	0.14	0.12	0.23	0.23	NC_000075.6	0.13	0.23	0.831814	0.0310964	Yes
74174	Gtsf1	2.83	8.17	5.53	14.21	NC_000081.6	5.5	9.87	0.832565	1.52587e-08	Yes
14451	Gas1	0.24	0.27	0.19	0.72	NC_000079.6	0.255	0.455	0.832565	0.0113864	Yes
229571	Gm4858	2.14	2	3.15	4.27	NC_000069.6	2.07	3.71	0.833571	2.8506e-08	Yes
27412	Peg12	0.66	0.83	1.47	1.18	NC_000073.6	0.745	1.325	0.834158	7.23838e-05	Yes
192198	Lrrc4	0.24	0.22	0.49	0.33	NC_000072.6	0.23	0.41	0.839151	0.00939891	Yes
78369	Icam4	0.5	1.14	1.19	1.74	NC_000075.6	0.82	1.465	0.841243	0.0153184	Yes
66654	Tex12	1.49	4	3.39	6.47	NC_000075.6	2.745	4.93	0.84664	0.000264068	Yes
73614	Rhox13	6.17	13.48	11.13	24.28	NC_000086.7	9.825	17.705	0.847989	1.23408e-23	Yes
108168684	LOC108168684	0.98	1.46	1.27	3.14	NT_187059.1	1.22	2.205	0.851067	0.000135013	Yes
621080	AI429214	0.38	0.35	0.58	0.73	NC_000074.6	0.365	0.655	0.851378	0.0149699	Yes
624083	Gm15753	2.07	0.93	2.45	3	NC_000071.6	1.5	2.725	0.853562	3.46254e-08	Yes
108167333	Gm45944	0.78	0.66	1.25	1.35	NC_000071.6	0.72	1.3	0.855296	0.000114683	Yes
333467	B020031M17Rik	3.71	7.44	7.52	12.69	NC_000079.6	5.575	10.105	0.859025	5.9305e-11	Yes
67981	Hormad1	10.99	19.64	21.11	35.7	NC_000069.6	15.315	28.405	0.864295	5.71801e-48	Yes
226594	Rcsd1	1.53	1.11	2.04	2.8	NC_000067.6	1.32	2.42	0.864824	4.60118e-08	Yes
378431	Txlnb	0.64	1.31	0.94	2.62	NC_000076.6	0.975	1.78	0.865924	7.1964e-10	Yes
73390	Msl3l2	2.47	1.81	3.74	4.08	NC_000076.6	2.14	3.91	0.866118	2.68143e-10	Yes
26434	Prnd	0.23	0.31	0.37	0.43	NC_000068.7	0.27	0.4	0.866118	0.0139497	Yes
100040500	Gm2808	1.88	1.29	3.23	2.58	NC_000083.6	1.585	2.905	0.870809	3.7952e-20	Yes
545662	B020004J07Rik	1.25	2.26	2.72	3.7	NC_000070.6	1.755	3.21	0.871128	3.4432e-08	Yes
101056084	Gm29776	0.21	0.27	0.25	0.63	NC_000080.6	0.24	0.44	0.871294	0.00343258	Yes
628456	Gm6880	1.59	4.68	4.89	6.45	NC_000086.7	3.135	5.67	0.872819	7.39881e-06	Yes
544807	Gm11546	1.39	1.52	2.35	2.99	NC_000077.6	1.455	2.67	0.876333	0.0019114	Yes
100155	AI481877	0.16	0.53	0.2	1.08	NC_000070.6	0.345	0.64	0.876705	9.09759e-06	Yes
101055983	Gm14569	0.32	0.17	0.51	0.39	NC_000086.7	0.245	0.45	0.879415	0.000106112	Yes
56047	Msln	2.26	2.77	4.18	5.07	NC_000083.6	2.515	4.625	0.879484	4.63016e-12	Yes
20897	Stra6	0.2	0.58	0.44	1.01	NC_000075.6	0.39	0.725	0.882466	0.00170354	Yes
667692	Gm8764	10.09	22.88	35.08	21.42	NC_000076.6	16.485	28.25	0.885107	6.14604e-38	Yes
102640804	Gm21818	11.66	15.97	18.29	32.89	NC_000079.6	13.815	25.59	0.885879	4.98722e-15	Yes
664799	Ctcfl	1.06	1.77	2.16	3.07	NC_000068.7	1.415	2.615	0.886262	1.49421e-10	Yes
100040545	Gm2832	1.02	0.52	0.97	1.78	NC_000080.6	0.77	1.375	0.890371	0.00044221	Yes
546061	LOC546061	0.86	0.87	1.19	2.03	NT_166280.1	0.865	1.61	0.8937	5.51651e-05	Yes
434863	Gm15128	0.45	2.92	1.06	5.26	NC_000086.7	1.685	3.16	0.894659	3.01632e-07	Yes
244238	Mrgpre	0.1	0.27	0.28	0.42	NC_000073.6	0.185	0.35	0.894713	0.0102253	Yes
108167485	LOC108167485	0.44	0.5	1	0.77	NC_000073.6	0.47	0.885	0.899476	0.0251707	Yes
74100	Arpp21	0.17	0.13	0.27	0.26	NC_000075.6	0.15	0.265	0.902138	0.0426584	Yes
674895	Nek10	0.23	0.52	0.49	0.82	NC_000080.6	0.375	0.655	0.902644	5.24965e-06	Yes
78749	Filip1l	0.1	0.46	0.27	0.78	NC_000082.6	0.28	0.525	0.904464	0.00298391	Yes
22144	Tuba3a	27.29	49.35	61.32	82.44	NC_000072.6	38.32	71.88	0.909147	4.39141e-123	Yes
21834	Thrb	0.09	0.09	0.1	0.25	NC_000080.6	0.09	0.175	0.92577	0.0111877	Yes
546133	Gm5917	2.79	1.34	6.09	1.73	NC_000075.6	2.065	3.91	0.926562	7.1857e-05	Yes
105246138	Gm41476	0.68	0.4	1.22	0.83	NC_000082.6	0.54	1.025	0.927716	0.00198425	Yes
243978	Mrgprx2	0.19	0.11	0.19	0.38	NC_000073.6	0.15	0.285	0.928853	0.00768838	Yes
72560	Naalad2	0.18	0.29	0.66	0.32	NC_000075.6	0.235	0.49	0.935659	0.00521232	Yes
347712	Pramel7	4.77	1.76	6.74	5.87	NC_000068.7	3.265	6.305	0.943773	9.24164e-16	Yes
78016	Ccdc150	0.15	0.52	0.25	0.82	NC_000067.6	0.335	0.535	0.94412	0.00292306	Yes
68221	Wfdc15a	1.38	1.16	1.53	3.4	NC_000068.7	1.27	2.465	0.94412	0.015113	Yes
100554	AA792892	2.88	2.85	4.37	6.7	NC_000071.6	2.865	5.535	0.945487	1.50929e-09	Yes
15504	Dnajb3	0.77	1.18	2.12	1.66	NC_000067.6	0.975	1.89	0.954927	0.00112587	Yes
100039060	0610010B08Rik	4.1	2.23	5.65	6.72	NC_000068.7	3.165	6.185	0.958479	1.08436e-36	Yes
234515	Inpp4b	0.37	0.34	0.49	0.85	NC_000074.6	0.355	0.67	0.964879	3.67888e-06	Yes
22445	Xlr3a	10.61	22.76	24.61	39.28	NC_000086.7	16.685	31.945	0.972563	4.8953e-64	Yes
102639105	Gm35498	0.42	1.44	0.64	3.03	NC_000067.6	0.93	1.835	0.97266	0.023235	Yes
73422	Prox2	0.45	0.36	0.73	0.88	NC_000078.6	0.405	0.805	0.973318	3.84946e-05	Yes
100039100	Gm2046	5.64	8.8	9.62	18.82	NC_000078.6	7.22	14.22	0.97428	5.21396e-15	Yes
270049	Galntl6	0.11	0.09	0.16	0.26	NC_000074.6	0.1	0.21	0.976136	0.0129682	Yes
66696	Snx31	0.23	0.62	0.47	1.27	NC_000081.6	0.425	0.87	0.979647	0.000471336	Yes
20980	Syt2	0.17	0.12	0.26	0.18	NC_000067.6	0.145	0.22	0.981665	0.00357847	Yes
236219	Tcstv3	4.52	7.14	9.27	13.8	NC_000079.6	5.83	11.535	0.984589	2.24104e-14	Yes
624931	LOC624931	0.56	0	0.67	0.45	NT_166438.1	0.28	0.56	0.985243	0.0111612	Yes
100042149	Gm3696	1.66	2.15	4.51	3.02	NC_000080.6	1.905	3.765	0.986097	4.43458e-12	Yes
74405	Efhc2	5.3	9.19	11.25	17.48	NC_000086.7	7.245	14.365	0.988627	2.69517e-44	Yes
26876	Adh4	0.59	0.48	0.77	1.36	NC_000069.6	0.535	1.065	0.988974	0.00413464	Yes
21646	Tcte2	0.63	0.4	1.27	0.78	NC_000083.6	0.515	1.025	0.990106	0.00340694	Yes
270118	Maml2	0.18	0.13	0.21	0.37	NC_000075.6	0.155	0.29	0.991426	0.0028002	Yes
109272	Mybpc1	0.25	0.19	0.48	0.43	NC_000076.6	0.22	0.455	0.996095	0.000891965	Yes
544881	BB287469	5.03	6.67	8.06	15.36	NC_000078.6	5.85	11.71	0.997233	3.89728e-30	Yes
108168208	Gm45521	0.72	1.81	1.59	3.47	NC_000080.6	1.265	2.53	0.999012	4.20236e-07	Yes
399675	Tdpoz4	3.09	3.36	5.71	7.2	NC_000069.6	3.225	6.455	1.00062	5.77586e-11	Yes
108169010	LOC108169010	0.15	0.3	0.4	0.5	NC_000070.6	0.225	0.45	1.00295	0.00684799	Yes
434903	Mageb4	1.17	3.15	2.26	6.43	NC_000086.7	2.16	4.345	1.00644	1.41284e-15	Yes
83555	Tex13b	0.73	1.43	1.16	3.21	NC_000086.7	1.08	2.185	1.0093	1.04305e-07	Yes
13123	Cyp7b1	0.46	0.26	0.91	0.53	NC_000069.6	0.36	0.72	1.01812	0.0016886	Yes
245683	Klhl34	0.23	0.23	0.61	0.32	NC_000086.7	0.23	0.465	1.01812	0.00537845	Yes
226866	Sbspon	0.16	0.2	0.26	0.48	NC_000067.6	0.18	0.37	1.01812	0.0118116	Yes
12654	Chil1	0.2	0.27	0.24	0.87	NC_000067.6	0.235	0.555	1.01812	0.0176093	Yes
56708	Clcf1	0.15	0.31	0.3	0.6	NC_000085.6	0.23	0.45	1.01812	0.0215415	Yes
102643210	Gm38664	0.17	0.09	0.28	0.22	NC_000067.6	0.13	0.25	1.01812	0.0398103	Yes
14765	Gpr50	0.15	0.06	0.13	0.29	NC_000086.7	0.105	0.21	1.01812	0.0490457	Yes
632708	Dmrtc1b	0.28	0.24	0.57	0.49	NC_000086.7	0.26	0.53	1.01812	0.0490457	Yes
215085	Slc35f1	0.18	0.36	0.25	0.83	NC_000076.6	0.27	0.54	1.01842	3.89349e-05	Yes
71083	Dmrtc1c1	2.39	5.8	6.87	10.62	NC_000086.7	4.095	8.745	1.02668	1.51771e-19	Yes
329064	Pkd2l1	0.25	0.65	0.56	1.33	NC_000085.6	0.45	0.945	1.03094	6.58158e-06	Yes
102639598	Gm14296	3.72	3.94	11.32	4.33	NC_000068.7	3.83	7.825	1.03909	2.91409e-45	Yes
215693	Zmat1	0.2	0.8	0.63	1.42	NC_000086.7	0.5	1.025	1.04084	1.33588e-06	Yes
100169868	Gm3173	0.91	1.63	2.6	2.77	NC_000080.6	1.27	2.685	1.04111	3.68347e-09	Yes
71001	Mgat4e	0.39	0.49	1.09	0.75	NC_000067.6	0.44	0.92	1.04278	0.00101202	Yes
70948	Wdr20rt	0.4	0.33	1.03	0.48	NC_000078.6	0.365	0.755	1.04351	0.000893598	Yes
15139	Hc	0.1	0.15	0.24	0.28	NC_000068.7	0.125	0.26	1.04669	0.00217259	Yes
271375	Cd200r2	0.4	0.36	0.88	0.68	NC_000082.6	0.38	0.78	1.0488	0.00275531	Yes
102991	AU022751	2.37	3.98	5.66	7.37	NC_000086.7	3.175	6.515	1.04915	1.11864e-20	Yes
100043247	Gm4312	1.36	0.01	2.83	0	NC_000076.6	0.685	1.415	1.05017	0.00368358	Yes
13176	Dcc	0.23	0.13	0.36	0.38	NC_000084.6	0.18	0.37	1.05176	4.14911e-07	Yes
105246828	Gm42052	1.39	0	1.2	1.72	NC_000074.6	0.695	1.46	1.05341	0.00484073	Yes
434729	Fthl17f	0.58	1.44	1.1	3.11	NC_000086.7	1.01	2.105	1.05503	0.00171823	Yes
574437	Xlr3b	4.11	6.58	7.53	15.44	NC_000086.7	5.345	11.485	1.05657	5.52387e-27	Yes
69397	1700019A02Rik	2.08	1.83	3.42	4.63	NC_000067.6	1.955	4.025	1.0577	1.02571e-05	Yes
17952	Naip6	0.11	0.11	0.17	0.29	NC_000079.6	0.11	0.23	1.0578	0.0013827	Yes
54712	Plxnc1	0.11	0.16	0.26	0.28	NC_000076.6	0.135	0.27	1.06119	0.000343804	Yes
70956	Tex19.2	0.44	0.81	0.96	1.64	NC_000077.6	0.625	1.3	1.06149	2.50197e-05	Yes
100043188	Gm10696	2.28	2.28	4.45	5.07	NC_000069.6	2.28	4.76	1.06151	2.55903e-17	Yes
17067	Ly6c1	1.8	0.75	2.68	2.59	NC_000081.6	1.275	2.635	1.06253	0.000138922	Yes
76858	Nlrp14	0.9	1.89	2.32	3.51	NC_000073.6	1.395	2.915	1.06543	8.79148e-16	Yes
27084	Xlr5c	2.38	6.01	4.42	13.64	NC_000086.7	4.195	9.03	1.06855	2.49739e-12	Yes
380878	AF067063	0.45	1.22	1.37	2.12	NC_000079.6	0.835	1.745	1.07047	0.00141026	Yes
94346	Tmem40	1.25	1.42	2.69	2.94	NC_000072.6	1.335	2.815	1.07607	7.49415e-07	Yes
83563	Usp26	1.35	4.03	2.85	8.43	NC_000086.7	2.69	5.64	1.07844	3.65777e-48	Yes
14412	Slc6a13	0.51	0.83	0.95	1.92	NC_000072.6	0.67	1.435	1.08041	0.000205781	Yes
100041708	LOC100041708	0.2	0.21	0.18	0.71	NT_166280.1	0.205	0.445	1.08742	0.0418895	Yes
75305	Ankrd53	0.13	0.19	0.19	0.49	NC_000072.6	0.16	0.34	1.08851	0.0422587	Yes
69389	H2bfm	1.07	1.36	2.37	2.83	NC_000086.7	1.215	2.6	1.09612	1.39792e-05	Yes
99169	AU015228	0.2	0.85	0.47	1.78	NC_000068.7	0.525	1.125	1.10408	1.02967e-06	Yes
331416	Gm773	0.47	0.42	0.54	1.41	NC_000086.7	0.445	0.975	1.11123	0.0107924	Yes
319150	Hist1h3b	1.45	0	1.83	1.34	NC_000079.6	0.725	1.585	1.11986	0.0251472	Yes
434727	Fthl17c	1.8	4.06	5.06	7.65	NC_000086.7	2.93	6.355	1.11993	7.28006e-10	Yes
78174	Cox7b2	2.24	2.18	4.21	5.43	NC_000071.6	2.21	4.82	1.12	2.09504e-05	Yes
64385	Cyp4f14	0.22	0.2	0.28	0.64	NC_000083.6	0.21	0.46	1.12507	0.00904157	Yes
12968	Cryge	0.49	1.22	1.59	2.15	NC_000067.6	0.855	1.87	1.12577	0.00364719	Yes
110648	Lmx1a	0.36	0.3	0.78	0.66	NC_000067.6	0.33	0.72	1.12601	2.18006e-05	Yes
320095	6430550D23Rik	0.15	0.55	0.81	0.69	NC_000068.7	0.35	0.75	1.12801	0.00148307	Yes
399673	Tdpoz2	0.85	1.06	1.83	2.35	NC_000069.6	0.955	2.09	1.13294	2.82923e-05	Yes
83454	Nxf2	0.97	1.71	1.96	3.94	NC_000086.7	1.34	2.95	1.13458	7.32736e-13	Yes
69315	1700001L19Rik	0.15	0.19	0.28	0.47	NC_000079.6	0.17	0.375	1.14365	0.0238532	Yes
20557	Slfn3	0.87	1.4	2.09	2.95	NC_000077.6	1.135	2.52	1.14918	3.87969e-09	Yes
14202	Fhl4	0.53	0.31	1.1	0.79	NC_000076.6	0.42	0.945	1.15242	1.07091e-05	Yes
22441	Xlr	2.07	4.98	3.85	10.63	NC_000086.7	3.525	7.24	1.15271	8.23867e-13	Yes
245610	Nxf3	3.66	6.86	10.28	13.21	NC_000086.7	5.26	11.745	1.16963	1.70926e-64	Yes
68175	4930591A17Rik	2.94	1.98	6.26	4.82	NC_000068.7	2.46	5.54	1.17012	2.72968e-08	Yes
26414	Mapk10	0.11	0.04	0.09	0.23	NC_000071.6	0.075	0.16	1.17012	0.035667	Yes
17140	Magea4	0.9	1.48	1.66	3.74	NC_000086.7	1.19	2.7	1.17279	1.47753e-06	Yes
14394	Gabra1	0.25	0.22	0.51	0.5	NC_000077.6	0.235	0.505	1.17424	3.1799e-05	Yes
100041085	Mfsd4b3	0.16	0.22	0.42	0.45	NC_000076.6	0.19	0.435	1.17469	0.0136115	Yes
76223	Agbl3	0.63	1.29	1.5	2.7	NC_000072.6	0.96	2.1	1.17778	1.309e-06	Yes
245423	Gm364	1.78	6.15	4.56	13.53	NC_000086.7	3.965	9.045	1.18805	6.08976e-36	Yes
385343	Rhox1	2.56	4.15	6.95	8.14	NC_000086.7	3.355	7.545	1.18973	3.32997e-12	Yes
209550	Rad51ap2	0.1	0.3	0.26	0.66	NC_000078.6	0.2	0.46	1.195	0.000572302	Yes
545762	Gm16367	0.44	0.32	1.08	0.66	NT_187059.1	0.38	0.87	1.19553	0.000144447	Yes
14626	Gk2	0.12	0.13	0.19	0.38	NC_000071.6	0.125	0.285	1.19978	0.0392513	Yes
94244	Fkbp6	6.08	8.22	15.8	16.47	NC_000071.6	7.15	16.135	1.20043	3.54321e-40	Yes
434726	Fthl17b	0.48	2.1	0.68	5.27	NC_000086.7	1.29	2.975	1.2006	9.09013e-06	Yes
69065	Chac1	1.59	6.89	7.16	12.3	NC_000068.7	4.24	9.73	1.20426	8.31242e-29	Yes
20592	Kdm5d	0.95	1.32	2.66	2.72	NC_000087.7	1.135	2.69	1.20864	4.15912e-28	Yes
269016	Sh3rf2	0.24	0.14	0.6	0.64	NC_000084.6	0.19	0.62	1.20959	5.4621e-05	Yes
245525	Hsf3	0.17	0.11	0.21	0.44	NC_000086.7	0.14	0.325	1.21077	0.00632958	Yes
14283	Fosl1	0.34	0.2	0.52	0.74	NC_000085.6	0.27	0.63	1.21846	0.0028361	Yes
12338	Capn6	0.19	0.47	0.44	1.09	NC_000086.7	0.33	0.765	1.2198	1.88533e-06	Yes
547168	Rhox7a	0.23	0.59	0.58	1.35	NC_000086.7	0.41	0.965	1.22925	0.00517967	Yes
258869	Olfr147	0.19	0.24	0.58	0.44	NC_000075.6	0.215	0.51	1.24051	0.0241708	Yes
12967	Crygd	0.5	0.55	1.03	1.46	NC_000067.6	0.525	1.245	1.24284	0.0106106	Yes
73463	Als2cr11	0.25	1	1.06	1.82	NC_000067.6	0.625	1.44	1.25007	6.56229e-07	Yes
13386	Dlk1	1.67	0.76	2.75	2.85	NC_000078.6	1.215	2.8	1.25581	4.28084e-10	Yes
666040	Gm7903	0.54	1.97	2	4.07	NC_000086.7	1.255	3.035	1.27723	3.41811e-24	Yes
69068	Tcim	0.29	0.13	0.46	0.56	NC_000074.6	0.21	0.51	1.28116	0.0134529	Yes
329436	Gm14461	0.16	0.13	0.25	0.45	NC_000068.7	0.145	0.35	1.28444	0.0177122	Yes
574404	Gm14685	0.6	0.45	0.99	1.28	NC_000086.7	0.525	1.135	1.29012	4.71043e-09	Yes
12075	Bfsp1	0.25	0.28	0.58	0.85	NC_000068.7	0.265	0.715	1.29376	0.000565125	Yes
627927	Gm6812	1.13	1.35	2.35	3.79	NC_000086.7	1.24	3.07	1.3012	0.00016998	Yes
102637882	LOC102637882	0.48	0.81	1.2	1.98	NC_000086.7	0.645	1.59	1.30352	0.00140692	Yes
18598	Pdha2	0.51	1.12	1.27	2.79	NC_000069.6	0.815	2.03	1.31048	2.47827e-11	Yes
107815	Scml2	2.09	5.05	5.33	12.52	NC_000086.7	3.57	8.925	1.31332	3.23299e-91	Yes
17079	Cd180	0.17	0.1	0.46	0.21	NC_000079.6	0.135	0.335	1.31358	0.00752308	Yes
20558	Slfn4	0.15	0.14	0.29	0.43	NC_000077.6	0.145	0.36	1.31954	0.000252119	Yes
17195	Mbl2	0.87	0.56	2.1	1.53	NC_000085.6	0.715	1.815	1.34005	2.54002e-05	Yes
258665	Olfr815	0.3	0.18	0.48	0.74	NC_000076.6	0.24	0.61	1.34005	0.0194933	Yes
69428	1700016C15Rik	0.13	0.33	0.21	1	NC_000067.6	0.23	0.605	1.34005	0.0430731	Yes
628705	Phf11c	0.27	0.47	0.87	1.03	NC_000080.6	0.37	0.95	1.34958	0.000128768	Yes
75199	Rhox2a	1.17	1.37	2.24	4.3	NC_000086.7	1.27	3.27	1.3521	7.66194e-07	Yes
74419	Tktl2	0.57	0.94	1.64	2.27	NC_000074.6	0.755	1.955	1.35331	1.54872e-21	Yes
102635315	Gm32687	0.29	0	0.41	0.14	NC_000076.6	0.145	0.275	1.35611	0.00164254	Yes
100039139	Ccdc152	0.54	0.58	0.82	2.1	NC_000081.6	0.56	1.46	1.35916	0.00113385	Yes
353326	Rtl1	0.29	0.13	0.57	0.52	NC_000078.6	0.21	0.545	1.37282	7.03316e-08	Yes
75770	Brsk2	0.32	0.36	0.83	0.88	NC_000073.6	0.34	0.855	1.37296	8.423e-10	Yes
667962	Zfp966	1.83	4.05	8.27	8.6	NC_000068.7	2.94	8.435	1.37773	2.1498e-62	Yes
71790	Anxa9	0.27	0.21	0.9	0.33	NC_000069.6	0.24	0.615	1.38069	0.000618183	Yes
625360	BC147527	0.48	0.89	1.68	2.09	NC_000079.6	0.685	1.885	1.39646	7.8855e-09	Yes
83457	Fthl17e	0.53	1.28	1.32	3.5	NC_000086.7	0.905	2.41	1.40859	5.41842e-06	Yes
223262	Timm8a2	0.74	0.63	1.62	2.23	NC_000080.6	0.685	1.925	1.41044	1.62671e-05	Yes
52668	Ifi27	0.11	0.34	0.96	0.31	NC_000078.6	0.225	0.635	1.41044	0.0128162	Yes
12116	Bhmt	0.13	0.03	0.38	0.06	NC_000079.6	0.08	0.22	1.43316	0.0278954	Yes
434794	Xlr4a	3.59	4.67	10.04	12.41	NC_000086.7	4.13	11.225	1.43869	3.7496e-32	Yes
71233	Enkur	0.19	0.14	0.38	0.53	NC_000068.7	0.165	0.455	1.45869	0.015184	Yes
83564	Nlrp4c	2.09	4.06	5.83	11.14	NC_000073.6	3.075	8.485	1.46442	3.8079e-76	Yes
105247075	LOC105247075	0.55	0	0.48	1.08	NT_166281.1	0.275	0.78	1.47405	0.000904062	Yes
100040771	Gm2959	0.58	0.3	0.13	2.3	NC_000080.6	0.44	1.215	1.47796	0.000813658	Yes
638262	Gm7233	0.78	0.47	1.61	1.86	NC_000080.6	0.625	1.735	1.48172	4.15707e-07	Yes
432825	Gm5458	0.3	0.64	1.06	1.6	NC_000080.6	0.47	1.33	1.49718	0.000291133	Yes
634104	Olfr287	0.12	0.14	0.33	0.42	NC_000081.6	0.13	0.375	1.50564	0.00573124	Yes
331531	AV320801	0.93	2.4	2.27	7.24	NC_000086.7	1.665	4.755	1.50953	2.96617e-46	Yes
17144	Magea8	0.23	0.17	0.34	0.81	NC_000086.7	0.2	0.575	1.50984	0.00100998	Yes
231098	Dnajc5g	0.58	0.72	1.46	2.13	NC_000071.6	0.65	1.795	1.52592	3.92797e-08	Yes
545763	LOC545763	0.55	0.85	1.69	2.36	NT_187059.1	0.7	2.025	1.52919	1.50088e-10	Yes
268482	Krt12	0.12	0.17	0.54	0.43	NC_000077.6	0.145	0.485	1.54168	0.00538576	Yes
108168152	Gm8126	0.16	0.83	1.23	1.61	NC_000080.6	0.495	1.42	1.54694	9.37584e-07	Yes
13113	Cyp3a13	0.11	0.09	0.26	0.35	NC_000071.6	0.1	0.305	1.55869	0.00093596	Yes
319183	Hist1h2bj	0.43	0.65	1.92	1.25	NC_000079.6	0.54	1.585	1.56218	0.00534516	Yes
100861880	Gm21293	10.45	26.81	38.9	71.25	NC_000076.6	18.63	55.075	1.57479	2.09064e-167	Yes
21338	Tacr3	0.15	0.07	0.38	0.29	NC_000069.6	0.11	0.335	1.60308	6.2031e-05	Yes
13118	Cyp4a12b	0.11	0.12	0.23	0.48	NC_000070.6	0.115	0.355	1.60308	0.00107537	Yes
258610	Olfr307	0.24	0.06	0.6	0.31	NC_000073.6	0.15	0.455	1.60308	0.0207635	Yes
382044	Ces1b	0.1	0	0.21	0.11	NC_000074.6	0.05	0.16	1.61099	0.0471075	Yes
27083	Xlr4b	2.02	2.68	6	8.71	NC_000086.7	2.35	7.355	1.61793	2.65209e-27	Yes
666233	Gm7995	0.4	0.48	0.78	1.92	NC_000080.6	0.44	1.35	1.62126	4.31247e-06	Yes
74954	4930503E14Rik	0.16	0.05	0.17	0.45	NC_000080.6	0.105	0.31	1.63005	0.0210438	Yes
17141	Magea5	0.13	0.16	0.39	0.39	NC_000086.7	0.145	0.39	1.63751	0.00481149	Yes
74068	Asz1	0.67	1.82	1.9	5.86	NC_000072.6	1.245	3.88	1.67379	9.76868e-21	Yes
17752	Mt4	0.61	0.31	2	0.95	NC_000074.6	0.46	1.475	1.68109	0.00709512	Yes
319166	Hist1h2ae	0.98	0.7	3.5	1.92	NC_000079.6	0.84	2.71	1.69569	8.52491e-06	Yes
100502955	Gm19470	0.11	0.13	0.25	0.52	NC_000079.6	0.12	0.385	1.72026	0.00377978	Yes
100861702	Gm21149	0.39	0	0.73	0.58	NW_004058051.1	0.195	0.655	1.72403	7.49142e-05	Yes
209005	Gm595	0.23	0.95	0.77	3.15	NC_000086.7	0.59	1.96	1.75509	6.32867e-15	Yes
69324	1700012B07Rik	0.12	0.06	0.12	0.5	NC_000077.6	0.09	0.31	1.75509	0.0440903	Yes
399676	Tdpoz5	0.49	0.41	1.39	1.68	NC_000069.6	0.45	1.535	1.76135	2.37092e-06	Yes
100042761	Gm10697	0.49	0.41	1.39	1.68	NC_000069.6	0.45	1.535	1.76135	2.37092e-06	Yes
54382	Tcstv1	0.39	0.58	0.97	2.35	NC_000079.6	0.485	1.66	1.76956	5.84287e-06	Yes
22147	Tuba3b	0.8	3.2	3.84	9.8	NC_000072.6	2	6.82	1.7723	2.1714e-35	Yes
102632693	Gm30698	0.18	0	0.31	0.33	NC_000076.6	0.09	0.32	1.82437	0.01835	Yes
75352	4930550L24Rik	0.28	0.5	0.96	1.83	NC_000086.7	0.39	1.395	1.82548	9.4621e-09	Yes
21957	Tnnt3	0.13	0.2	0.75	0.63	NC_000073.6	0.165	0.69	1.82548	0.000537356	Yes
100040016	Rhox2e	0.17	0	0.22	0.58	NC_000086.7	0.085	0.4	1.83299	0.0327842	Yes
108168153	LOC108168153	0.14	0.1	0.33	0.53	NC_000080.6	0.12	0.43	1.84042	0.0219648	Yes
666376	Gm8068	0.12	0.25	0.79	0.53	NC_000080.6	0.185	0.66	1.84305	0.0030615	Yes
75645	Ccdc172	0.37	1.33	1.75	4.18	NC_000085.6	0.85	2.965	1.86361	1.12481e-12	Yes
627081	Xlr5b	1.12	2.72	6.51	8.07	NC_000086.7	1.92	7.29	1.86481	3.93531e-33	Yes
102639828	Gm36049	0.1	0.79	0.75	2.69	NC_000086.7	0.445	1.72	1.94704	1.06539e-11	Yes
72891	Xlr4c	0.49	1.58	2.86	5.43	NC_000086.7	1.035	4.145	2.00296	2.02363e-20	Yes
22446	Xlr3c	2.55	3.3	9.42	14.96	NC_000086.7	2.925	12.19	2.05393	2.40988e-76	Yes
574438	Xlr5a	1.48	3.91	5.74	14.71	NC_000086.7	2.695	10.225	2.07917	9.39866e-52	Yes
319178	Hist1h2bb	0.18	0.16	0.97	0.54	NC_000079.6	0.17	0.755	2.1487	0.0101138	Yes
75514	1700013H16Rik	1.27	4.97	7.93	20.51	NC_000086.7	3.12	14.22	2.18443	3.1956e-72	Yes
668339	Gm9112	0.26	0.26	1.04	1.33	NC_000086.7	0.26	1.185	2.18805	0.0017844	Yes
673094	Cd99	0.32	0.33	1.93	0.99	NT_187055.1	0.325	1.46	2.18805	0.0271769	Yes
434865	Luzp4	1.59	1.57	5	8.04	NC_000086.7	1.58	6.52	2.1961	1.64433e-51	Yes
194854	Gm9	0.6	1.29	3.56	5.86	NC_000086.7	0.945	4.71	2.31929	8.14517e-37	Yes
77037	Mrap	0.11	0	0.23	0.35	NC_000082.6	0.055	0.29	2.34005	0.0152883	Yes
14607	Gip	0.18	0	0.46	0.47	NC_000077.6	0.09	0.465	2.34005	0.0152883	Yes
100039484	Gm2260	0.15	0	0	0.79	NC_000080.6	0.075	0.395	2.40935	0.000168815	Yes
100039503	Gm2274	0.15	0	0	0.79	NC_000080.6	0.075	0.395	2.40935	0.000168815	Yes
620639	LOC620639	0.23	0.09	1.95	0	NT_187059.1	0.16	0.975	2.61164	3.32865e-09	Yes
100039913	Rhox2b	0.16	0	0.51	1.08	NC_000086.7	0.08	0.795	3.29207	3.14445e-05	Yes
331529	Gm5128	0.2	0.01	0.33	2.62	NC_000086.7	0.105	1.475	3.79019	1.35502e-41	Yes
73708	Dppa3	6.09	3.89	278.79	278.82	NC_000072.6	4.99	278.805	5.80113	0	Yes
